# Supplementary material for: Advancing lung adenocarcinoma prognosis and immunotherapy prediction with a multi‐omics consensus machine learning approach
Source: J Cell Mol Med. 2024 Jul 3;28(13):e18520. doi: 10.1111/jcmm.18520 (PMC11221067; doi:10.1111/jcmm.18520)
Supplement: Supplementary file 9 — Table S1. [file JCMM-28-e18520-s002.xlsx]

## Sheet: Notes
Supplementary Table 1. Transcriptomic resources
Supplementary Table 2. hallmark gene sets
Supplementary Table 3. cancer-immunity cycle
Supplementary Table 4. Radiotherapy Predicited Pathway
Supplementary Table 5. Immune Inhibited Oncogenic Path
Supplementary Table 6. immunomodulator genes
Supplementary Table 7. siRNA sequence
Supplementary Table 8. OAK Clinical Features

## Sheet: Supplementary Table 1
Supplementary Table 1. Transcriptomic resources included in this study.
Bulk Transcriptomic data	Database	Accession number
Cohort 1	The Cancer Genome Atlas ((http://cancergenome.nih.gov/))	TCGA-LUAD
Cohort 2	Gene Expression Omnibus (https://www.ncbi.nlm.nih.gov/geo/)	GSE13213
Cohort 3	Gene Expression Omnibus (https://www.ncbi.nlm.nih.gov/geo/)	GSE26939
Cohort 4	Gene Expression Omnibus (https://www.ncbi.nlm.nih.gov/geo/)	GSE129016
Cohort 5	Gene Expression Omnibus (https://www.ncbi.nlm.nih.gov/geo/)	GSE30219
Cohort 6	Gene Expression Omnibus (https://www.ncbi.nlm.nih.gov/geo/)	GSE31210
Cohort 7	Gene Expression Omnibus (https://www.ncbi.nlm.nih.gov/geo/)	GSE42127
Pan cancer	Xena database (https://xenabrowser.net/datapages/)	Illumina HiSeq

## Sheet: Supplementary Table 2
HALLMARK_TNFA_SIGNALING_VIA_NFKB	http://www.gsea-msigdb.org/gsea/msigdb/cards/HALLMARK_TNFA_SIGNALING_VIA_NFKB	JUNB	CXCL2	ATF3	NFKBIA	TNFAIP3	PTGS2	CXCL1	IER3	CD83	CCL20	CXCL3	MAFF	NFKB2	TNFAIP2	HBEGF	KLF6	BIRC3	PLAUR	ZFP36	ICAM1	JUN	EGR3	IL1B	BCL2A1	PPP1R15A	ZC3H12A	SOD2	NR4A2	IL1A	RELB	TRAF1	BTG2	DUSP1	MAP3K8	ETS2	F3	SDC4	EGR1	IL6	TNF	KDM6B	NFKB1	LIF	PTX3	FOSL1	NR4A1	JAG1	CCL4
HALLMARK_HYPOXIA	http://www.gsea-msigdb.org/gsea/msigdb/cards/HALLMARK_HYPOXIA	PGK1	PDK1	GBE1	PFKL	ALDOA	ENO2	PGM1	NDRG1	HK2	ALDOC	GPI	MXI1	SLC2A1	P4HA1	ADM	P4HA2	ENO1	PFKP	AK4	FAM162A	PFKFB3	VEGFA	BNIP3L	TPI1	ERO1A	KDM3A	CCNG2	LDHA	GYS1	GAPDH	BHLHE40	ANGPTL4	JUN	SERPINE1	LOX	GCK	PPFIA4	MAFF	DDIT4	SLC2A3	IGFBP3	NFIL3	FOS	RBPJ	HK1	CITED2	ISG20	GALK1
HALLMARK_CHOLESTEROL_HOMEOSTASIS	http://www.gsea-msigdb.org/gsea/msigdb/cards/HALLMARK_CHOLESTEROL_HOMEOSTASIS	FDPS	CYP51A1	IDI1	FDFT1	DHCR7	SQLE	HMGCS1	NSDHL	LSS	MVD	LDLR	TM7SF2	ALDOC	EBP	SCD	PMVK	MVK	LPL	SC5D	FADS2	HMGCR	HSD17B7	ANXA13	SREBF2	PCYT2	ACSS2	ATF3	ADH4	ETHE1	ECH1	CBS	GUSB	FASN	LGALS3	ATF5	ANXA5	TP53INP1	CHKA	GSTM2	ACAT2	AVPR1A	PLSCR1	CLU	ERRFI1	TRIB3	CXCL16	TNFRSF12A	ACTG1
HALLMARK_MITOTIC_SPINDLE	http://www.gsea-msigdb.org/gsea/msigdb/cards/HALLMARK_MITOTIC_SPINDLE	ARHGEF2	CLASP1	KIF11	KIF23	ALS2	ARF6	MYO9B	MYH9	TUBGCP3	CKAP5	RACGAP1	PREX1	ARHGEF3	NUMA1	SPTBN1	KIF2C	KIF5B	TTK	APC	CEP250	PAFAH1B1	CDC42EP2	KIF3B	CCDC88A	KIF15	BIRC5	CNTROB	NF1	TSC1	CDC27	CNTRL	TUBGCP5	KIF4A	MAPRE1	FGD6	BRCA2	PLK1	RASA1	NEK2	WASF1	TOP2A	TRIO	ARHGEF11	KATNB1	PRC1	ANLN	CDK5RAP2	SMC3
HALLMARK_WNT_BETA_CATENIN_SIGNALING	http://www.gsea-msigdb.org/gsea/msigdb/cards/HALLMARK_WNT_BETA_CATENIN_SIGNALING	MYC	CTNNB1	JAG2	NOTCH1	DLL1	AXIN2	PSEN2	FZD1	NOTCH4	LEF1	AXIN1	NKD1	WNT5B	CUL1	JAG1	MAML1	KAT2A	GNAI1	WNT6	PTCH1	NCOR2	DKK4	HDAC2	DKK1	TCF7	WNT1	NUMB	ADAM17	DVL2	PPARD	NCSTN	HDAC5	CCND2	FRAT1	CSNK1E	RBPJ	FZD8	TP53	SKP2	HEY2	HEY1	HDAC11
HALLMARK_TGF_BETA_SIGNALING	http://www.gsea-msigdb.org/gsea/msigdb/cards/HALLMARK_TGF_BETA_SIGNALING	TGFBR1	SMAD7	TGFB1	SMURF2	SMURF1	BMPR2	SKIL	SKI	ACVR1	PMEPA1	NCOR2	SERPINE1	JUNB	SMAD1	SMAD6	PPP1R15A	TGIF1	FURIN	SMAD3	FKBP1A	MAP3K7	BMPR1A	CTNNB1	HIPK2	KLF10	BMP2	ENG	APC	PPM1A	XIAP	CDH1	ID1	LEFTY2	CDKN1C	TRIM33	RAB31	TJP1	SLC20A1	CDK9	ID3	NOG	ARID4B	IFNGR2	ID2	PPP1CA	SPTBN1	WWTR1	BCAR3
HALLMARK_IL6_JAK_STAT3_SIGNALING	http://www.gsea-msigdb.org/gsea/msigdb/cards/HALLMARK_IL6_JAK_STAT3_SIGNALING	IL4R	IL6ST	STAT1	IL1R1	CSF2RB	SOCS3	STAT3	OSMR	IL2RG	IFNGR1	TYK2	IL13RA1	TLR2	IFNGR2	IL10RB	IL6	IL1R2	IL3RA	IFNAR1	TNFRSF1A	MYD88	ACVR1B	CSF3R	ITGB3	REG1A	CXCL1	A2M	CSF2RA	IL15RA	IRF9	PDGFC	HAX1	BAK1	EBI3	INHBE	CRLF2	TNFRSF1B	CD14	PTPN1	PTPN2	IL1B	CSF1	IL18R1	TNF	PF4	CXCL13	LTBR	FAS
HALLMARK_DNA_REPAIR	http://www.gsea-msigdb.org/gsea/msigdb/cards/HALLMARK_DNA_REPAIR	POLR2H	POLR2A	POLR2G	POLR2E	POLR2J	POLR2F	POLR2C	POLR2K	GTF2H3	POLR2D	ERCC3	DDB2	POLR1C	XPC	PCNA	POLR2I	SUPT4H1	POLD3	POLR3GL	POLR3C	GTF2B	POLR1D	NCBP2	NELFE	GTF2F1	ERCC5	LIG1	ERCC1	ERCC4	POLD4	NELFB	RFC2	ELL	TAF10	RRM2B	SUPT5H	RPA3	SNAPC5	SSRP1	RFC3	RPA2	ELOA	TAF12	NELFCD	TAF13	TAF6	TAF9	GTF2A2
HALLMARK_G2M_CHECKPOINT	http://www.gsea-msigdb.org/gsea/msigdb/cards/HALLMARK_G2M_CHECKPOINT	AURKA	CCNA2	TOP2A	CCNB2	CENPA	BIRC5	CDC20	PLK1	TTK	PRC1	NDC80	KIF11	NUSAP1	CKS2	KIF2C	MKI67	AURKB	TPX2	SMC4	BUB1	CENPF	RACGAP1	CENPE	KIF23	UBE2C	MCM6	MCM3	PTTG1	CDK1	KIF4A	ESPL1	MAD2L1	NEK2	KIF22	HMMR	KPNA2	CDKN3	CDC25A	H2AX	CDC25B	PLK4	CDC6	CCNF	MCM5	LMNB1	E2F3	KIF15	CHEK1
HALLMARK_APOPTOSIS	http://www.gsea-msigdb.org/gsea/msigdb/cards/HALLMARK_APOPTOSIS	CASP3	CASP9	DFFA	CASP7	CFLAR	BIRC3	PMAIP1	CASP8	JUN	BCL2L11	MCL1	IL1B	SPTAN1	DIABLO	BAX	BIK	IL1A	BID	CDKN1A	GADD45A	DDIT3	CDKN1B	TNF	GSN	TNFSF10	CASP6	SQSTM1	FASLG	EGR3	CD44	FAS	IL18	IGFBP6	PRF1	DAP	CCND1	BTG3	F2R	SATB1	BNIP3L	CASP4	TNFRSF12A	CREBBP	RHOB	GPX3	PDGFRB	TSPO	CCND2
HALLMARK_NOTCH_SIGNALING	http://www.gsea-msigdb.org/gsea/msigdb/cards/HALLMARK_NOTCH_SIGNALING	JAG1	NOTCH3	NOTCH2	APH1A	HES1	CCND1	FZD1	PSEN2	FZD7	DTX1	DLL1	FZD5	MAML2	NOTCH1	PSENEN	WNT5A	CUL1	WNT2	DTX4	SAP30	PPARD	KAT2A	HEYL	SKP1	RBX1	TCF7L2	ARRB1	LFNG	PRKCA	DTX2	ST3GAL6	FBXW11
HALLMARK_ADIPOGENESIS	http://www.gsea-msigdb.org/gsea/msigdb/cards/HALLMARK_ADIPOGENESIS	FABP4	ADIPOQ	PPARG	LIPE	DGAT1	LPL	CPT2	CD36	GPAM	ADIPOR2	ACAA2	ETFB	ACOX1	ACADM	HADH	IDH1	SORBS1	ACADS	UCK1	SCP2	DECR1	CDKN2C	TALDO1	TST	MCCC1	PGM1	REEP5	BCL2L13	SLC25A10	ME1	PHYH	PIM3	YWHAG	NDUFAB1	GPD2	ADIG	ECHS1	QDPR	CS	ECH1	SLC25A1	ACADL	TOB1	GRPEL1	CRAT	GBE1	CAVIN2	SCARB1
HALLMARK_ESTROGEN_RESPONSE_EARLY	http://www.gsea-msigdb.org/gsea/msigdb/cards/HALLMARK_ESTROGEN_RESPONSE_EARLY	GREB1	CA12	SLC9A3R1	MYB	ANXA9	IGFBP4	SYBU	NPY1R	PDZK1	NRIP1	MLPH	HSPB8	EGR3	KRT19	LRIG1	KDM4B	PGR	RHOBTB3	TPD52L1	ELOVL2	RET	TPBG	TFF1	MAPT	SCNN1A	ABAT	FLNB	XBP1	CELSR2	RAB31	MYBL1	MREG	FAM102A	MSMB	STC2	RETREG1	SIAH2	ZNF185	SLC19A2	SLC1A4	FHL2	BCL2	PMAIP1	AREG	OVOL2	TSKU	ADCY9	RASGRP1
HALLMARK_ESTROGEN_RESPONSE_LATE	http://www.gsea-msigdb.org/gsea/msigdb/cards/HALLMARK_ESTROGEN_RESPONSE_LATE	TFF1	SLC9A3R1	TPD52L1	PRSS23	CA12	PDZK1	ANXA9	CELSR2	TJP3	PGR	RET	MYB	TPBG	EGR3	ARL3	OLFM1	NPY1R	SCNN1A	XBP1	AREG	IL17RB	NRIP1	ASS1	TFF3	FKBP4	SLC27A2	SEMA3B	GPER1	LLGL2	AGR2	KRT19	CCN5	BLVRB	FLNB	PDCD4	CALCR	IGFBP4	DNAJC12	TIAM1	TSPAN13	CXCL12	RAB31	PKP3	CYP26B1	FKBP5	SIAH2	ISG20	TMPRSS3
HALLMARK_ANDROGEN_RESPONSE	http://www.gsea-msigdb.org/gsea/msigdb/cards/HALLMARK_ANDROGEN_RESPONSE	KLK3	KLK2	ACSL3	PIAS1	CAMKK2	NKX3-1	TMPRSS2	APPBP2	CENPN	BMPR1B	MAF	FADS1	ZBTB10	HMGCR	SPCS3	INSIG1	NGLY1	UBE2J1	ELK4	ABCC4	ELOVL5	ALDH1A3	AZGP1	ABHD2	SAT1	DBI	DHCR24	SORD	STK39	TPD52	IDI1	B2M	MAP7	DNAJB9	FKBP5	HERC3	PGM3	HOMER2	ELL2	UAP1	SEC24D	LMAN1	PMEPA1	INPP4B	RRP12	SELENOP	NDRG1	KRT19
HALLMARK_MYOGENESIS	http://www.gsea-msigdb.org/gsea/msigdb/cards/HALLMARK_MYOGENESIS	ACTA1	TNNI2	MYL1	TNNC1	TNNC2	MYH3	MYLPF	TNNT3	TNNT2	CASQ2	ACTC1	MYOM1	MYL4	MYBPH	MYH7	MYH8	ACTN2	TNNI1	CRYAB	SGCG	HRC	TNNT1	DES	MYOZ1	RYR1	CSRP3	ADAM12	ATP2A1	CKM	SVIL	MYOM2	MYL6B	TPM2	MYL2	CKMT2	BIN1	MYH1	ENO3	FLII	FXYD1	TPM3	DMD	IGFBP3	CHRNB1	SPEG	FHL1	ACTN3	TCAP
HALLMARK_PROTEIN_SECRETION	http://www.gsea-msigdb.org/gsea/msigdb/cards/HALLMARK_PROTEIN_SECRETION	ARCN1	TMED10	COPB2	RAB14	ATP7A	COPB1	LAMP2	EGFR	IGF2R	COPE	PPT1	AP3S1	BET1	CLCN3	AP2S1	CLTC	AP2M1	RER1	KIF1B	ARF1	OCRL	ICA1	MON2	ARFGEF2	TMED2	NAPG	TMX1	PAM	SCAMP1	SH3GL2	RAB2A	COG2	VAMP3	ERGIC3	DOP1A	VAMP4	VPS4B	NAPA	GNAS	STX7	SEC22B	VPS45	STX16	YKT6	SNX2	ARFGEF1	CLTA	CLN5
HALLMARK_INTERFERON_ALPHA_RESPONSE	http://www.gsea-msigdb.org/gsea/msigdb/cards/HALLMARK_INTERFERON_ALPHA_RESPONSE	MX1	ISG15	OAS1	IFIT3	IFI44	IFI35	IRF7	RSAD2	IFI44L	IFITM1	IFI27	IRF9	OASL	EIF2AK2	IFIT2	CXCL10	TAP1	SP110	DDX60	UBE2L6	USP18	PSMB8	IFIH1	BST2	LGALS3BP	ADAR	ISG20	GBP2	IRF1	PLSCR1	PSMB9	HERC6	SAMD9	CMPK2	IFITM3	RTP4	STAT2	SAMD9L	LY6E	IFITM2	HELZ2	CXCL11	TRIM21	PARP14	TRIM26	PARP12	NMI	RNF31
HALLMARK_INTERFERON_GAMMA_RESPONSE	http://www.gsea-msigdb.org/gsea/msigdb/cards/HALLMARK_INTERFERON_GAMMA_RESPONSE	STAT1	ISG15	IFIT1	MX1	IFIT3	IFI35	IRF7	IFIT2	OAS2	TAP1	EIF2AK2	RSAD2	MX2	IRF1	OAS3	TNFSF10	IRF9	CXCL10	IFI44	BST2	XAF1	SP110	OASL	PSMB8	IFI44L	IFITM3	DDX60	LGALS3BP	GBP4	IRF8	PSMB9	PML	IFIH1	UBE2L6	IFI27	ADAR	LY6E	STAT2	CXCL9	IL10RA	PLA2G4A	TRIM21	USP18	PTGS2	EPSTI1	C1S	DDX58	IL15
HALLMARK_APICAL_JUNCTION	http://www.gsea-msigdb.org/gsea/msigdb/cards/HALLMARK_APICAL_JUNCTION	ACTN1	CLDN7	ACTN3	CLDN19	DLG1	TJP1	COL17A1	NECTIN1	CLDN9	CDH3	CTNND1	CDH1	LIMA1	VCL	SHROOM2	NECTIN3	NECTIN2	CLDN14	PTPRC	THY1	VASP	ITGB1	ZYX	ACTN4	CLDN4	CADM3	ITGA3	NF2	B4GALT1	NEXN	CDH6	ADAM15	PTK2	HADH	LAMB3	CLDN11	CDH4	IRS1	SORBS3	CLDN8	EVL	CLDN15	THBS3	NECTIN4	JAM3	CDH11	ITGB4	RASA1
HALLMARK_APICAL_SURFACE	http://www.gsea-msigdb.org/gsea/msigdb/cards/HALLMARK_APICAL_SURFACE	B4GALT1	RHCG	MAL	LYPD3	PKHD1	ATP6V0A4	CRYBG1	SHROOM2	SRPX	MDGA1	TMEM8B	THY1	PCSK9	EPHB4	DCBLD2	GHRL	LYN	GAS1	FLOT2	PLAUR	AKAP7	ATP8B1	EFNA5	SLC34A3	APP	GSTM3	HSPB1	SLC2A4	IL2RB	RTN4RL1	NCOA6	SULF2	ADAM10	BRCA1	GATA3	AFAP1L2	IL2RG	CD160	ADIPOR2	SLC22A12	NTNG1	SCUBE1	CX3CL1	CROCC
HALLMARK_HEDGEHOG_SIGNALING	http://www.gsea-msigdb.org/gsea/msigdb/cards/HALLMARK_HEDGEHOG_SIGNALING	SHH	PTCH1	NRCAM	NRP1	SCG2	AMOT	UNC5C	ADGRG1	HEY1	GLI1	THY1	SLIT1	CDK6	HEY2	NRP2	TLE3	TLE1	L1CAM	PLG	NKX6-1	NF1	RASA1	ETS2	RTN1	CRMP1	MYH9	VEGFA	CELSR1	CNTFR	ACHE	PML	CDK5R1	VLDLR	OPHN1	LDB1	DPYSL2
HALLMARK_COMPLEMENT	http://www.gsea-msigdb.org/gsea/msigdb/cards/HALLMARK_COMPLEMENT	C2	C1S	CFB	C1R	SERPINE1	MMP14	SERPING1	CTSL	F5	MMP13	F7	CTSS	LGMN	PLG	C1QA	CASP1	GZMA	ADAM9	CALM3	C1QC	TIMP1	DPP4	KLK1	KLKB1	CD59	CR2	MMP15	LAP3	SPOCK2	F10	CTSB	SERPINA1	CTSO	CD40LG	CBLB	PDP1	C4BPB	PLEK	GP9	PLAUR	C3	F2	CASP4	STX4	CTSC	USP15	CR1	DUSP6
HALLMARK_UNFOLDED_PROTEIN_RESPONSE	http://www.gsea-msigdb.org/gsea/msigdb/cards/HALLMARK_UNFOLDED_PROTEIN_RESPONSE	ATF4	HERPUD1	PARN	EXOSC4	HSP90B1	XBP1	EXOSC9	HSPA5	ATF3	EXOSC1	EXOSC5	ASNS	ARFGAP1	WFS1	SRPRB	DNAJB9	TSPYL2	NFYA	CALR	KHSRP	DNAJC3	EXOSC2	NOP14	ATF6	HYOU1	RRP9	NOP56	CXXC1	IGFBP1	CNOT4	DCP2	PDIA6	ATP6V0D1	PREB	SEC31A	GOSR2	SERP1	NFYB	NHP2	DCTN1	SLC7A5	SSR1	EDEM1	EDC4	EIF2AK3	MTHFD2	SRPRA	NOLC1
HALLMARK_PI3K_AKT_MTOR_SIGNALING	http://www.gsea-msigdb.org/gsea/msigdb/cards/HALLMARK_PI3K_AKT_MTOR_SIGNALING	MAPK8	PIK3R3	GRB2	NFKBIB	MAP2K6	MAPK9	AKT1	MAPK1	PLCG1	TRIB3	GSK3B	MAP2K3	CDKN1A	RAC1	RIPK1	AKT1S1	ACTR2	PRKAR2A	YWHAB	HRAS	PDK1	PIKFYVE	TBK1	ACTR3	E2F1	MYD88	ITPR2	SQSTM1	RPS6KA1	PTPN11	MAPKAP1	PLCB1	RAF1	CAMK4	RPTOR	CFL1	CDK4	TRAF2	GNGT1	UBE2N	ADCY2	CDKN1B	VAV3	FGF6	ECSIT	RALB	ARF1	MKNK1
HALLMARK_MTORC1_SIGNALING	http://www.gsea-msigdb.org/gsea/msigdb/cards/HALLMARK_MTORC1_SIGNALING	FADS1	DDIT4	CALR	HK2	PGK1	SLC7A5	CTSC	ACSL3	SLC1A5	M6PR	TFRC	DDIT3	TMEM97	IFRD1	PLOD2	TUBA4A	PSAT1	CORO1A	LDHA	MTHFD2	FADS2	VLDLR	WARS1	SCD	P4HA1	ACTR2	IDH1	SLC2A1	GBE1	SERPINH1	NUPR1	PSMG1	PSPH	NAMPT	CDKN1A	BHLHE40	HSPA9	HSPA5	EGLN3	LGMN	PNP	XBP1	SLA	DDX39A	HSPE1	ACLY	SLC7A11	SSR1
HALLMARK_E2F_TARGETS	http://www.gsea-msigdb.org/gsea/msigdb/cards/HALLMARK_E2F_TARGETS	AURKA	BRCA2	CCP110	CENPE	CKS2	DCLRE1B	DNMT1	DONSON	EED	GINS1	GINS4	H2AZ1	LIG1	MAD2L1	MCM2	MCM4	MCM5	MCM7	MELK	MMS22L	NAA38	NASP	NUDT21	NUP205	ORC6	PCNA	PLK4	POLE	PRIM2	RAD51AP1	RFC2	RPA2	RPA3	SUV39H1	TMPO	UBE2T	WDR90	CDK1	MCM3	TOP2A	MCM6	BIRC5	CCNB2	RRM2	HMGB2	BUB1B	RFC3	EZH2
HALLMARK_MYC_TARGETS_V1	http://www.gsea-msigdb.org/gsea/msigdb/cards/HALLMARK_MYC_TARGETS_V1	PCNA	PSMD8	PSMD7	SET	SNRPA1	RAN	SRSF2	G3BP1	STARD7	NPM1	BUB3	EIF3D	XPO1	FBL	EIF4A1	CANX	NAP1L1	CBX3	CCT3	C1QBP	U2AF1	UBE2L3	SSBP1	SRSF1	TCP1	MCM2	EIF3B	PSMD14	SNRPA	PWP1	APEX1	TXNL4A	HNRNPR	PSMB2	HPRT1	MCM6	NME1	SNRPD1	EEF1B2	HSPD1	CAD	RPL18	PGK1	DDX18	RPS2	LDHA	RUVBL2	RNPS1
HALLMARK_MYC_TARGETS_V2	http://www.gsea-msigdb.org/gsea/msigdb/cards/HALLMARK_MYC_TARGETS_V2	SLC19A1	MRTO4	TMEM97	RRP9	PES1	TFB2M	EXOSC5	IPO4	NDUFAF4	NOC4L	MYC	SRM	PA2G4	GNL3	NOLC1	WDR43	RABEPK	NOP16	TBRG4	DDX18	NIP7	WDR74	BYSL	HSPD1	PLK4	NOP2	PPAN	NOP56	RCL1	NPM1	AIMP2	RRP12	PPRC1	TCOF1	MCM5	HK2	CBX3	PLK1	PHB	MCM4	CDK4	DUSP2	MYBBP1A	UTP20	PRMT3	FARSA	MAP3K6	LAS1L
HALLMARK_EPITHELIAL_MESENCHYMAL_TRANSITION	http://www.gsea-msigdb.org/gsea/msigdb/cards/HALLMARK_EPITHELIAL_MESENCHYMAL_TRANSITION	COL3A1	COL5A2	COL5A1	FBN1	COL1A1	FN1	COL6A3	SERPINE1	COL1A2	COL4A1	COL4A2	VCAN	IGFBP3	TGFBI	SPARC	LUM	LAMC1	LOX	LAMC2	CCN2	TAGLN	COL7A1	LOXL2	COL6A2	ITGAV	THBS2	COL16A1	NNMT	TPM1	CDH2	MMP2	COL11A1	THBS1	FAP	BGN	SERPINH1	FSTL1	POSTN	THY1	SPP1	TNC	TFPI2	NID2	ITGB5	MMP3	VIM	LOXL1	FBLN5
HALLMARK_INFLAMMATORY_RESPONSE	http://www.gsea-msigdb.org/gsea/msigdb/cards/HALLMARK_INFLAMMATORY_RESPONSE	CXCL10	CCL2	CCL5	FPR1	CCL20	IL1A	CXCL8	CCL7	CCL22	CXCL11	CCR7	EDN1	CD40	CXCL9	IL6	IL1B	TLR2	IL1R1	CD69	ICAM1	CCRL2	AQP9	EREG	C3AR1	GNA15	CMKLR1	PTGER4	LIF	IL15	NAMPT	OPRK1	ITGB8	PTAFR	ADM	PLAUR	NFKB1	INHBA	OSM	TNFSF10	TNFSF15	IFNGR2	ADGRE1	IL12B	CSF1	CXCL6	TNFRSF9	LYN	ACVR2A
HALLMARK_XENOBIOTIC_METABOLISM	http://www.gsea-msigdb.org/gsea/msigdb/cards/HALLMARK_XENOBIOTIC_METABOLISM	CYP1A1	FAH	DCXR	CYP1A2	GSTA3	CYP2J2	CYP27A1	ADH1C	UGDH	ASL	NQO1	ALAS1	GSTM4	CYP2C18	PTS	CYB5A	ACOX2	EPHX1	LCAT	SLC35D1	GSS	FMO3	IDH1	AKR1C3	SLC22A1	GSTO1	ARG1	CDO1	FMO1	ALDH9A1	POR	NDRG2	UPB1	ECH1	PTGES	PDK4	AHCY	COMT	AOX1	CFB	DDAH2	HGFAC	F11	CYP26A1	MCCC2	SERPINA6	GNMT	BLVRB
HALLMARK_FATTY_ACID_METABOLISM	http://www.gsea-msigdb.org/gsea/msigdb/cards/HALLMARK_FATTY_ACID_METABOLISM	ACAA1	ACAA2	ACADL	ACADM	ACOT8	ACOX1	ACSL1	ALDH3A2	MIX23	CPT2	CYP4A11	DECR1	ECH1	ECI1	ELOVL5	FABP1	FABP2	HADH	HIBCH	HMGCL	HSD17B11	IDH1	ME1	MGLL	MLYCD	PCBD1	RETSAT	S100A10	SUCLG1	VNN1	EHHADH	ALDH9A1	HADHB	ECHS1	ACADS	CA2	HSD17B10	ALDH1A1	ACADVL	HSD17B4	CA4	ADH1C	ADH7	PTS	MAOA	HAO2	HSD17B7	MCEE
HALLMARK_OXIDATIVE_PHOSPHORYLATION	http://www.gsea-msigdb.org/gsea/msigdb/cards/HALLMARK_OXIDATIVE_PHOSPHORYLATION	NDUFS3	UQCRB	NDUFS2	SDHA	UQCRC1	NDUFA9	NDUFS4	NDUFS1	NDUFA2	NDUFS8	SDHB	NNT	ATP5PO	ATP5MC3	NDUFS7	ATP5F1A	NDUFV1	COX5B	UQCRH	NDUFA1	ATP5F1C	ATP5F1B	COX7B	SDHD	CYCS	NDUFA6	NDUFAB1	COX8A	ACO2	ATP5MC1	CYC1	NDUFB6	ATP5F1E	COX5A	UQCRC2	COX6A1	ATP5F1D	COX6C	ATP5PF	NDUFB3	IDH3B	OGDH	NDUFB8	SURF1	COX6B1	NDUFB5	NDUFA4	NDUFB1
HALLMARK_GLYCOLYSIS	http://www.gsea-msigdb.org/gsea/msigdb/cards/HALLMARK_GLYCOLYSIS	PGK1	ALDOA	ENO1	TPI1	PFKP	ERO1A	ALDOB	VEGFA	MXI1	PKM	HK2	LDHA	EXT1	SLC25A10	GUSB	PFKFB1	PGAM1	PYGB	AK4	P4HA1	PMM2	FAM162A	SDC1	EGLN3	PC	B4GALT7	FBP2	IGFBP3	CHPF	B3GAT3	CHST12	HS2ST1	MPI	GNPDA1	AKR1A1	PPFIA4	B3GAT1	CHPF2	G6PD	MDH2	CHST6	PGLS	PGAM2	CHST1	GPC1	GFUS	ALG1	GFPT1
HALLMARK_REACTIVE_OXYGEN_SPECIES_PATHWAY	http://www.gsea-msigdb.org/gsea/msigdb/cards/HALLMARK_REACTIVE_OXYGEN_SPECIES_PATHWAY	GSR	PRDX2	TXNRD1	SOD1	GCLC	CAT	GPX4	MPO	PRDX1	PRDX6	GCLM	TXN	SOD2	PRDX4	SELENOS	PDLIM1	TXNRD2	LAMTOR5	G6PD	MSRA	MBP	SRXN1	NQO1	OXSR1	GLRX2	HMOX2	FES	PFKP	NDUFB4	GPX3	SCAF4	CDKN2D	MGST1	ABCC1	FTL	ATOX1	STK25	EGLN2	ERCC2	SBNO2	JUNB	PTPA	LSP1	NDUFA6	HHEX	GLRX	NDUFS2	PRNP
HALLMARK_P53_PATHWAY	http://www.gsea-msigdb.org/gsea/msigdb/cards/HALLMARK_P53_PATHWAY	CDKN1A	BTG2	MDM2	CCNG1	FAS	TOB1	GADD45A	PHLDA3	TAP1	CDKN2B	SFN	ZMAT3	DDB2	EI24	PERP	DDIT4	ATF3	BAX	SESN1	FDXR	PIDD1	SAT1	CDKN2A	AEN	PPM1D	FOXO3	BTG1	TXNIP	SLC19A2	IER3	TP53	NOTCH1	RRAD	DCXR	NINJ1	FOS	S100A10	FBXW7	PLK3	XPC	AK1	TRIAP1	BAK1	CCND2	APAF1	PDGFA	NDRG1	RALGDS
HALLMARK_UV_RESPONSE_UP	http://www.gsea-msigdb.org/gsea/msigdb/cards/HALLMARK_UV_RESPONSE_UP	NXF1	SLC6A8	BAK1	CDC5L	HSPA2	POLR2H	ALAS1	TUBA4A	C4BPB	CCNE1	EPHX1	GRPEL1	ICAM1	FEN1	ARRB2	JUNB	CTSV	DGAT1	ATF3	CASP3	RASGRP1	TMBIM6	FOS	TAP1	E2F5	RAB27A	CCND3	SLC25A4	SPR	CDKN2B	SHOX2	OLFM1	IGFBP2	LYN	CLTB	BCL2L11	LHX2	NFKBIA	MSX1	H2AX	NR4A1	GLS	CDC34	MMP14	STK25	PDAP1	ABCB1	BSG
HALLMARK_UV_RESPONSE_DN	http://www.gsea-msigdb.org/gsea/msigdb/cards/HALLMARK_UV_RESPONSE_DN	TJP1	NFIB	TGFBR3	TFPI	MMP16	ABCC1	MAP2K5	AGGF1	PLCB4	MET	IRS1	PTPRM	AKT3	SIPA1L1	NR1D2	ATRN	ANXA2	ADD3	CDKN1B	ATXN1	CAP2	PRDM2	TOGARAM1	SDC2	SMAD3	SLC7A1	GCNT1	RUNX1	RND3	PLPP3	NR3C1	YTHDC1	PPARG	ADGRL2	DLG1	ATP2B4	NIPBL	PEX14	MYC	RASA2	FZD2	BMPR1A	LPAR1	PRKCA	MGMT	PRKCE	RXRA	LTBP1
HALLMARK_ANGIOGENESIS	http://www.gsea-msigdb.org/gsea/msigdb/cards/HALLMARK_ANGIOGENESIS	VCAN	POSTN	FSTL1	LRPAP1	STC1	LPL	VEGFA	PF4	THBD	FGFR1	TNFRSF21	CCND2	COL5A2	ITGAV	SERPINA5	KCNJ8	APP	JAG1	COL3A1	SPP1	NRP1	OLR1	PDGFA	PTK2	SLCO2A1	PGLYRP1	VAV2	S100A4	MSX1	VTN	TIMP1	APOH	PRG2	JAG2	LUM	CXCL6
HALLMARK_HEME_METABOLISM	http://www.gsea-msigdb.org/gsea/msigdb/cards/HALLMARK_HEME_METABOLISM	ALAS2	PPOX	FECH	HMBS	GYPB	ALAD	RHD	GYPA	SELENBP1	BLVRB	GYPE	GYPC	EPB42	SLC4A1	RHCE	RHAG	TAL1	MARCHF8	SPTB	UROD	HBQ1	DCAF11	ERMAP	EIF2AK1	CPOX	MPP1	GLRX5	TSPAN5	OSBP2	ANK1	NFE2	AHSP	SPTA1	MAP2K3	BNIP3L	SLC22A4	CLIC2	TRAK2	GCLC	KEL	RANBP10	TRIM10	TSPO2	UROS	XK	SNCA	MARK3	UBAC1
HALLMARK_COAGULATION	http://www.gsea-msigdb.org/gsea/msigdb/cards/HALLMARK_COAGULATION	F2	PROC	C1S	MMP14	F10	PLG	C1R	SERPINE1	SERPING1	C2	F12	CFI	MMP2	C3	F9	CTSO	TMPRSS6	MMP9	PROZ	MMP1	CFB	BMP1	VWF	FGA	F11	THBD	FURIN	MMP11	F8	LGMN	HPN	CTSB	MBL2	F13B	TIMP1	CTSV	MMP8	A2M	MMP10	MASP2	FGG	C8A	PLAU	ADAM9	GSN	CAPN2	PLAT	FN1
HALLMARK_IL2_STAT5_SIGNALING	http://www.gsea-msigdb.org/gsea/msigdb/cards/HALLMARK_IL2_STAT5_SIGNALING	SOCS2	CISH	PIM1	IL2RA	TNFRSF4	SOCS1	TNFRSF9	XBP1	RRAGD	HK2	PHLDA1	IL2RB	CTLA4	NFIL3	CD83	IKZF2	IL10	TNFRSF18	DHRS3	ECM1	ADAM19	SLC2A3	HIPK2	BATF3	BHLHE40	PTGER2	DENND5A	ITIH5	PHTF2	GADD45B	NRP1	NCOA3	CD79B	AHR	TNFRSF1B	NDRG1	BCL2L1	GABARAPL1	LIF	TIAM1	BMPR2	MAP3K8	RHOB	MYC	S100A1	ETFBKMT	CAPG	ST3GAL4
HALLMARK_BILE_ACID_METABOLISM	http://www.gsea-msigdb.org/gsea/msigdb/cards/HALLMARK_BILE_ACID_METABOLISM	SCP2	ABCD3	SLC27A2	HSD3B7	HSD17B4	AKR1D1	ABCD2	PEX1	CYP8B1	PNPLA8	PHYH	SLC27A5	CYP7B1	CYP27A1	PEX26	AGXT	PEX7	CROT	CYP39A1	ABCA3	CYP7A1	HACL1	PIPOX	PEX6	SOD1	GNPAT	HSD3B1	ABCA2	HAO1	PEX16	ABCD1	ACSL1	MLYCD	ABCG8	AQP9	ISOC1	NR1H4	PEX19	NPC1	HSD17B11	AMACR	CYP46A1	PEX13	IDH1	PEX11A	HSD17B6	EPHX2	PRDX5
HALLMARK_PEROXISOME	http://www.gsea-msigdb.org/gsea/msigdb/cards/HALLMARK_PEROXISOME	ABCD3	ACOT8	ACOX1	ACSL1	ECH1	ECI2	EHHADH	GSTK1	HSD17B4	MLYCD	PEX11A	RETSAT	SLC27A2	PEX13	PEX14	SCP2	HSD3B7	GNPAT	ABCD2	SLC25A17	PEX2	ACAA1	HAO2	HSD17B11	CRAT	PEX11B	LONP2	IDH1	FIS1	PEX6	ABCB4	SOD1	ABCB1	ISOC1	YWHAH	EPHX2	ABCD1	HMGCL	ACSL5	ALDH9A1	DHCR24	ELOVL5	NUDT19	PRDX5	CTPS1	IDE	SLC23A2	PEX5
HALLMARK_ALLOGRAFT_REJECTION	http://www.gsea-msigdb.org/gsea/msigdb/cards/HALLMARK_ALLOGRAFT_REJECTION	PTPRC	IL12B	TGFB1	IL12A	CD3E	CD3D	CD28	LYN	HCLS1	IL18	CRTAM	IFNG	CD3G	CD86	IL10	UBE2N	BCL10	CD4	LCK	NCK1	C2	HLA-A	ITGB2	HLA-DQA1	CD1D	CD80	HLA-DRA	THY1	TLR1	HLA-G	HLA-DMB	IL7	IL4	TNF	CD247	IL2	HLA-DMA	STAT1	IRF4	SRGN	INHBA	TLR3	ZAP70	CD74	CD40	TRAF2	B2M	BCL3
HALLMARK_SPERMATOGENESIS	http://www.gsea-msigdb.org/gsea/msigdb/cards/HALLMARK_SPERMATOGENESIS	PDHA2	TSSK2	TNP1	ZPBP	DPEP3	ADAM2	ACTL7B	GAPDHS	TUBA3C	LDHC	DDX25	PRM2	TCP11	PIAS2	PAPOLB	OAZ3	PHF7	ODF1	ACRBP	YBX2	CSNK2A2	NAA11	TULP2	ADAD1	SYCP1	DDX4	MLF1	TEKT2	SPATA6	PGK2	HSPA2	ACRV1	CLPB	CRISP2	ZC2HC1C	AKAP4	CCNA1	CCT6B	PACRG	GSG1	THEG	HSPA4L	CST8	DCC	HSPA1L	GSTM3	DNAJB8	IL13RA2
HALLMARK_KRAS_SIGNALING_UP	http://www.gsea-msigdb.org/gsea/msigdb/cards/HALLMARK_KRAS_SIGNALING_UP	ANGPTL4	ITGA2	SPRY2	HBEGF	RBP4	HSD11B1	ETV4	GLRX	DUSP6	SCG5	ETV5	ITGB2	AKT2	PPBP	G0S2	GABRA3	IRF8	BIRC3	FGF9	DCBLD2	INHBA	TFPI	TSPAN1	ADAM8	SLPI	PRKG2	MMP11	MMP10	TMEM158	TNFAIP3	PRDM1	GALNT3	ETS1	MMP9	WNT7A	IGFBP3	SPP1	ETV1	CLEC4A	CCND2	TSPAN7	ITGBL1	EMP1	CDADC1	KIF5C	TRIB2	SDCCAG8	PCP4
HALLMARK_KRAS_SIGNALING_DN	http://www.gsea-msigdb.org/gsea/msigdb/cards/HALLMARK_KRAS_SIGNALING_DN	CDH16	SPTBN2	FGFR3	NOS1	PDE6B	SIDT1	NTF3	SCN10A	TAS2R4	DTNB	HTR1D	MAST3	SLC6A3	CLDN8	TGM1	PCDHB1	THRB	YPEL1	RYR2	GDNF	CAMK1D	AMBN	LFNG	SERPINA10	ALOX12B	CALCB	FGGY	SPRR3	ATP6V1B1	EDN1	UPK3B	GAMT	PRODH	RYR1	GPR19	SLC29A3	EDN2	GPRC5C	C5	ZC2HC1C	EDAR	KCNMB1	TENT5C	STAG3	KRT4	SLC25A23	INSL5	GP1BA
HALLMARK_PANCREAS_BETA_CELLS	http://www.gsea-msigdb.org/gsea/msigdb/cards/HALLMARK_PANCREAS_BETA_CELLS	PAX6	NEUROD1	ISL1	NKX2-2	PCSK1	NKX6-1	SLC2A2	SEC11A	DCX	SPCS1	FOXA2	GCK	MAFB	INS	PDX1	ABCC8	IAPP	SRP9	NEUROG3	FOXO1	AKT3	GCG	DPP4	PAX4	SYT13	SCGN	HNF1A	STXBP1	CHGA	VDR	PCSK2	INSM1	SST	ELP4	SRPRB	PAK3	G6PC2	PKLR	LMO2	SRP14
[truncated: 152 more columns]

## Sheet: Supplementary Table 3
Signature	Genes
Step 1 Release of cancer antigens	IL10, TGFB1, HMGB1, ANXA1, CALR, CXCL10, PDIA3, HSPA1A, HSPA1B, HSPA2, HSPA8, HSPA4, HSPA14, HSPA5, HSPA6, HSPA9, HSPA13, HSPA7, HSPA8, HSPA12A, HSPA12B, HSP90AA1, HSP90AB1, HSP90B1, IFNA2, IFNA1, IFNA13, IFNA6, IFNA21, IFNA4, IFNA8, IFNA5, IFNA7, IFNA14, IFNA16, IFNA10, IFNA17, IFNB1, IFNE, IFNW1
Step 2 Cancer antigen presentation	TNF, IL1A, IL1B, IFNA2, IFNA1, IFNA13, IFNA6, IFNA21, IFNA4, IFNA8, IFNA5, IFNA7, IFNA14, IFNA16, IFNA10, IFNA17, CD40LG, CD40, NT5C, HMGB1, TLR1, TLR2, TLR3, TLR4, TLR5, TLR6, TLR7, TLR8, TLR9, TLR10, HLAA, B2M, TAP1, IL10, IL4, IL13
Step 3 Priming and activation	CD3D, CD3E, CD3G, CD247, CD28, TNFRSF9, TNFSF9, TNFRSF4, TNFSF4, CD27, CD70, TNFRSF14, TNFSF14, CD40, CD40LG, TNFRSF18, TNFSF18, TNFRSF25, TNFSF15, TNFRSF8, TNFSF8, HAVCR1, TIMD4, SLAMF7, SLAMF6, SLAMF1, SLAMF9, SLAMF8, CD2, CD48, CD58, CD226, ICOS, ICOSLG, KLRK1, MICA, MICB, RAET1E, RAET1G, CRTAM, CADM1, CTLA4, PDCD1, PDCD1LG2, CD274, CD160, TNFRSF14, BTLA, VSIR, LAIR1, HAVCR1, HAVCR2, LGALS9, T…
Step 4 B cell recruiting	CXCR5, CXCL13
Step 4 Basophil recruiting	CCL24, CCL26
Step 4 CD4 T cell recruiting	CCL19, CX3CL1, CXCL16
Step 4 CD8 T cell recruiting	CCR5, CXCR3, CXCL10, CXCL9, CCL20, CXCL11, CX3CL1, CXCL16
Step 4 Dendritic cell recruiting	CCR7, CCL3, CCL4, CCL5, CCL21
Step 4 Eosinophil recruiting	CCL11, CCL24, CCL26
Step 4 Macrophage recruiting	CSF1, CCL2, CCL3, CCL4, CCL5
Step 4 MDSC recruiting	CXCR2, CXCL5
Step 4 Monocyte recruiting	CCL2, CCL7, CX3CL1
Step 4 Neutrophil recruiting	CXCL1, CXCL2, CXCL3, CXCL8, CXCL6, CXCL5
Step 4 NK cell recruiting	CXCR3, CXCL10, CXCL9, CCL3, CCL4, CCL5, CXCL11, CX3CL1
Step 4 T cell recruiting	CXCR5, CCR7, CXCL9, CCL3, CCL4, CCL5, CCL19, CCL21, CX3CL1, CXCL13
Step 4 Th1 cell recruiting	CXCR3, CXCL10, CXCL9, CXCL11
Step 4 Th17 cell recruiting	CCR6, CCL20, CXCL12, CXCR4
Step 4 Th2 cell recruiting	CCL1, CCL17, CCL22
Step 4 Th22 cell recruiting	CCR6, CCL20
Step 4 Treg cell recruiting	CCR4, CCR10, CCL1, CCL17, CCL22, CCL28
Step 5 Infiltration of T cells into tumors	STAT1, IRF5, KLF2, ITGB2, ICAM1, EZH2, DNMT1, VEGFA, EDNRB
Step 6 Recognition of cancer cells by T cells	CD28, ICOS, ICOSLG, TNFRSF9, TNFSF9, CD27, CD70, TNFRSF4, TNFSF4, TNFSF14, CD40, CD40LG, HLAA, B2M, TAP1, BIRC5, MDM2, MAGEA4, TP53, PDCD1, PDCD1LG2, CD274, CTLA4, BTLA, VTCN1
Step 7 Killing of cancer cells	IFNG, GZMB, PRF1, PDCD1, SMC3, VTCN1, HAVCR2, MICA, MICB, BTLA, VSIR, LAG3, IDO1, IDO2, ARG1, ARG2, NOS1, NOS2, NOS3, TGFB1, IL10, CCL28, CXCL12, CCL2, CXCL8

## Sheet: Supplementary Table 4
Cell_cycle	PMID	BUB1	BUB1B	CCNA2	CCNB2	CCNE1	CCNE2	CDC20	CDC25A	CDC25C	CDC6	CDK1	CDK2	CDKN2A	DBF4	E2F1	E2F2	ESPL1	MAD2L1	MAD2L2	MCM2	MCM4	MCM6	MCM7	ORC1	ORC6	PCNA	PLK1	SKP2	SMC3	TFDP1	TTK	YWHAB
DNA_replication	PMID	DNA2	FEN1	LIG1	MCM2	MCM4	MCM6	MCM7	PCNA	POLA2	POLE	POLE2	PRIM1	PRIM2	RFC2	RFC3	RFC4	RFC5	RNASEH2A	RPA1	RPA3
Hypoxia	PMID	CAV1	COL5A1	ITGA5	P4HA2	SLC16A1	TGFBI	DPYSL2	SRPX	TRAM2	SYDE1	LRP1	PDLIM2	SAV1	AHNAK2	CAD	CYP1B1	DAAM1	DSC2	SLC2A3	FUT11	GLG1	GULP1	LDLR	THBS4

## Sheet: Supplementary Table 5
VEGFA	PMID	VEGFA
FGFR3-coexpressed_genes	PMID	FGFR3	TP63	IRS1	SEMA4B	PTPN13	TMPRSS4
IDH1	PMID	IDH1
PPARG_network	PMID	PPARG	IGFBP3	GDF15	MYH14	IHH	OCLN	AQP3	SCNN1G	PLIN5	KRT19	GPT	CYP4B1	UGT1A7	DGAT2	KRT20	SNCG	GSTA1	ACADL	BDH1	HMGCS2	LIPE
WNT-beta-catenin_network	PMID	CTNNB1	TFF1	HAPLN1	IHH	WNT7B	BMP7	SEMA5A	SCN5A	ERBB3	TSPAN8	EPCAM	TH	GPX2	GAD1	HSD17B2	KRT7	NOX1	CYB5A	CYP4F12	ID4	SIM2	MECOM	MSX2	KLF5	SMAD6	POU5F1	FOXQ1	GATA2	GATA3	EMX2

## Sheet: Supplementary Table 6
Gene	Category	ICI
CD80	Co-stimulator	Stimulatory
CD28	Co-stimulator	Stimulatory
ICOSLG	Co-stimulator	Stimulatory
PDCD1LG2	Co-inhibitor	N/A
CD274	Co-inhibitor	Inhibitory
VTCN1	Co-inhibitor	Inhibitory
SLAMF7	Co-inhibitor	Inhibitory
BTN3A2	Co-inhibitor	Stimulatory
BTN3A1	Co-inhibitor	Stimulatory
C10orf54	Co-inhibitor	Inhibitory
CD276	Co-inhibitor	Inhibitory
TNFSF9	Ligand	Stimulatory
TNF	Ligand	Stimulatory
TNFSF4	Ligand	Stimulatory
IL1B	Ligand	Stimulatory
CXCL9	Ligand	Stimulatory
CXCL10	Ligand	Stimulatory
CCL5	Ligand	Stimulatory
VEGFB	Ligand	Inhibitory
CX3CL1	Ligand	Stimulatory
TGFB1	Ligand	Inhibitory
VEGFA	Ligand	Inhibitory
CD70	Ligand	Stimulatory
CD40LG	Ligand	Stimulatory
IL10	Ligand	Inhibitory
IFNG	Ligand	Stimulatory
IL1A	Ligand	Stimulatory
IL12A	Ligand	Stimulatory
IFNA2	Ligand	Stimulatory
IFNA1	Ligand	Stimulatory
IL4	Ligand	Inhibitory
IL2	Ligand	Stimulatory
IL13	Ligand	Inhibitory
TNFRSF18	Receptor	Stimulatory
TIGIT	Receptor	Inhibitory
PDCD1	Receptor	Inhibitory
CTLA4	Receptor	Inhibitory
IL2RA	Receptor	Stimulatory
TNFRSF4	Receptor	Stimulatory
CD27	Receptor	Stimulatory
LAG3	Receptor	Inhibitory
TNFRSF9	Receptor	Stimulatory
ICOS	Receptor	Stimulatory
BTLA	Receptor	Inhibitory
KIR2DL3	Receptor	Inhibitory
KIR2DL1	Receptor	Inhibitory
TNFRSF14	Receptor	Stimulatory
EDNRB	Receptor	Inhibitory
CD40	Receptor	Stimulatory
ADORA2A	Receptor	Inhibitory
TLR4	Receptor	Stimulatory
HAVCR2	Receptor	Inhibitory
ITGB2	Cell adhesion	Stimulatory
ICAM1	Cell adhesion	Stimulatory
SELP	Cell adhesion	Stimulatory
HLA-DRB5	Antigen presentation	N/A
HLA-DQA1	Antigen presentation	N/A
HLA-DQB1	Antigen presentation	N/A
MICA	Antigen presentation	N/A
MICB	Antigen presentation	N/A
HLA-DQA2	Antigen presentation	N/A
HLA-DQB2	Antigen presentation	N/A
HLA-B	Antigen presentation	N/A
HLA-A	Antigen presentation	N/A
HLA-C	Antigen presentation	N/A
HLA-DRA	Antigen presentation	N/A
HLA-DRB1	Antigen presentation	N/A
HLA-DPB1	Antigen presentation	N/A
HLA-DPA1	Antigen presentation	N/A
IDO1	Other	Inhibitory
GZMA	Other	Stimulatory
PRF1	Other	Stimulatory
ARG1	Other	Inhibitory
HMGB1	Other	Stimulatory
ENTPD1	Other	Stimulatory

## Sheet: Supplementary Table 7
si-1	CGTGTGCTATGACAACTTCTT
si-2	CCTCATCTTCAAGCTCATCAT

## Sheet: Supplementary Table 8
	alias	ACTARM	HIST	OS_MONTHS	OS_CENSOR	PFS_MONTHS	PFS_CENSOR	BCOR	STUDYNAME
1	EA-dd8d38f9e3	MPDL3280A	NON-SQUAMOUS	13.7659	1	1.41273	1	PD	OAK
2	EA-9afeed06ee	Docetaxel	NON-SQUAMOUS	10.5133	1	5.58522	1	SD	OAK
3	EA-b72743cd6c	Docetaxel	SQUAMOUS	24.4107	0	4.3039	1	SD	OAK
4	EA-7a3e67166e	MPDL3280A	NON-SQUAMOUS	26.9405	0	4.20534	1	CR	OAK
5	EA-305611e084	Docetaxel	NON-SQUAMOUS	10.809	1	10.809	1	PR	OAK
6	EA-31bc57399d	Docetaxel	NON-SQUAMOUS	5.55236	0	5.55236	1	SD	OAK
7	EA-5cfd968276	Docetaxel	SQUAMOUS	15.4415	1	6.76797	1	PR	OAK
8	EA-c6c26eef88	MPDL3280A	NON-SQUAMOUS	6.04517	1	2.69405	1	SD	OAK
9	EA-8a806dc56d	Docetaxel	NON-SQUAMOUS	2.85832	1	1.37988	1	PD	OAK
10	EA-9badac236f	MPDL3280A	NON-SQUAMOUS	22.4066	1	8.93634	1	SD	OAK
11	EA-fd270a3044	Docetaxel	NON-SQUAMOUS	9.26489	1	1.37988	1	PD	OAK
12	EA-428b5f374f	MPDL3280A	NON-SQUAMOUS	22.5051	0	1.41273	1	PD	OAK
13	EA-4f3bc8f52a	Docetaxel	NON-SQUAMOUS	3.05544	1	3.05544	1	SD	OAK
14	EA-b54c43ca1b	MPDL3280A	NON-SQUAMOUS	1.01848	0	0.0328542	0		OAK
15	EA-e71a94e2c1	MPDL3280A	SQUAMOUS	5.02669	1	5.02669	1	SD	OAK
16	EA-0a5483d81c	Docetaxel	SQUAMOUS	2.26694	1	2.26694	1	SD	OAK
17	EA-6ecb83e03d	Docetaxel	NON-SQUAMOUS	11.8275	1	11.8275	1	SD	OAK
18	EA-4227d50c29	MPDL3280A	NON-SQUAMOUS	21.9466	1	1.21561	1	PD	OAK
19	EA-59aa67b29e	MPDL3280A	NON-SQUAMOUS	21.0595	1	9.03491	1	PR	OAK
20	EA-867398e460	Docetaxel	SQUAMOUS	4.53388	1	1.60986	1	PD	OAK
21	EA-4b20637c67	MPDL3280A	NON-SQUAMOUS	11.0719	1	4.10678	1	SD	OAK
22	EA-0be42d8a8e	Docetaxel	SQUAMOUS	12.9117	1	1.41273	1	PD	OAK
23	EA-6afb90dced	Docetaxel	NON-SQUAMOUS	12.7803	1	12.7803	1	PR	OAK
24	EA-d4969df236	MPDL3280A	NON-SQUAMOUS	7.09651	1	1.34702	1	PD	OAK
25	EA-6a05900be3	MPDL3280A	NON-SQUAMOUS	29.0103	0	5.55236	1	SD	OAK
26	EA-94f6872f22	MPDL3280A	NON-SQUAMOUS	5.02669	1	2.56263	1	PD	OAK
27	EA-43a4700311	Docetaxel	SQUAMOUS	3.84394	1	2.52977	1	PD	OAK
28	EA-15ec48b0b6	Docetaxel	SQUAMOUS	4.63244	1	0.755647	1	PD	OAK
29	EA-57bf9583e5	Docetaxel	SQUAMOUS	11.5975	1	5.61807	1	SD	OAK
30	EA-0eebb976e7	Docetaxel	NON-SQUAMOUS	28.3532	0	0.0328542	0		OAK
31	EA-8b682741ca	MPDL3280A	NON-SQUAMOUS	31.6386	0	18.8912	1	SD	OAK
32	EA-a5673d3d6d	MPDL3280A	SQUAMOUS	3.154	1	3.154	1	SD	OAK
33	EA-d22ebe7c7f	Docetaxel	SQUAMOUS	2.85832	0	1.24846	0	NE	OAK
34	EA-98c2ccc42c	MPDL3280A	NON-SQUAMOUS	30.1602	0	1.37988	1	PD	OAK
35	EA-699c86eb81	Docetaxel	SQUAMOUS	6.07803	1	2.66119	1	PD	OAK
36	EA-2b309823f7	MPDL3280A	NON-SQUAMOUS	6.11088	1	4.13963	1	SD	OAK
37	EA-e4596332ac	Docetaxel	NON-SQUAMOUS	1.577	0	1.54415	1	PD	OAK
38	EA-217d735251	MPDL3280A	NON-SQUAMOUS	12.7146	1	2.92402	1	SD	OAK
39	EA-0da6ae6c2d	Docetaxel	SQUAMOUS	9.16632	1	5.65092	1	SD	OAK
40	EA-1edbd1e6b1	Docetaxel	NON-SQUAMOUS	5.94661	1	1.54415	1	PD	OAK
41	EA-c4dd048b35	Docetaxel	NON-SQUAMOUS	5.35524	1	1.44559	1	PD	OAK
42	EA-b40e660b2c	Docetaxel	NON-SQUAMOUS	4.82957	1	2.46407	1	PD	OAK
43	EA-6542c831e7	MPDL3280A	SQUAMOUS	12.8131	1	12.8131	1	SD	OAK
44	EA-3f925064db	Docetaxel	NON-SQUAMOUS	23.0637	0	10.3162	1	PR	OAK
45	EA-40a10eb8b8	Docetaxel	NON-SQUAMOUS	6.80082	1	2.98973	1	SD	OAK
46	EA-11ba06a132	Docetaxel	NON-SQUAMOUS	3.28542	1	3.28542	1		OAK
47	EA-221a117856	MPDL3280A	SQUAMOUS	33.4456	0	1.28131	1	PD	OAK
48	EA-3ad49038f2	MPDL3280A	SQUAMOUS	12.9446	1	8.31211	1	PR	OAK
49	EA-e124954ab9	Docetaxel	NON-SQUAMOUS	30.0616	0	29.0103	0	PR	OAK
50	EA-2c3fa128ad	Docetaxel	NON-SQUAMOUS	9.03491	1	5.25667	1	SD	OAK
51	EA-bcd8cc284b	Docetaxel	NON-SQUAMOUS	8.34497	1	1.41273	1	PD	OAK
52	EA-8329a80bed	Docetaxel	NON-SQUAMOUS	19.384	1	3.35113	1	PD	OAK
53	EA-809d453920	Docetaxel	NON-SQUAMOUS	24.7064	1	1.1499	1	PD	OAK
54	EA-84fdb7db42	Docetaxel	NON-SQUAMOUS	8.14784	1	4.3039	1	SD	OAK
55	EA-c25ac1d9df	MPDL3280A	SQUAMOUS	1.67556	1	1.67556	1	NE	OAK
56	EA-f3c3c86cad	Docetaxel	NON-SQUAMOUS	6.86653	1	0.689938	1	PD	OAK
57	EA-8dbf47a63b	Docetaxel	NON-SQUAMOUS	5.55236	1	4.17248	1	SD	OAK
58	EA-05ef70125f	MPDL3280A	NON-SQUAMOUS	18.8912	1	1.11704	1	PD	OAK
59	EA-d1b6fb4598	MPDL3280A	NON-SQUAMOUS	32.0329	0	2.79261	1	SD	OAK
60	EA-8d08c6f804	Docetaxel	NON-SQUAMOUS	27.269	0	8.14784	1	PR	OAK
61	EA-c29c6cb18b	MPDL3280A	NON-SQUAMOUS	12.9774	1	2.43121	1	SD	OAK
62	EA-2f087e6489	Docetaxel	NON-SQUAMOUS	9.69199	1	5.78234	1	PR	OAK
63	EA-f6365a46c2	Docetaxel	NON-SQUAMOUS	5.12526	0	5.12526	1	PR	OAK
64	EA-065eaa2a79	MPDL3280A	NON-SQUAMOUS	0.985626	1	0.985626	1		OAK
65	EA-eb349f1fa4	Docetaxel	SQUAMOUS	22.2752	0	2.95688	1	SD	OAK
66	EA-752e0b914b	Docetaxel	NON-SQUAMOUS	23.1622	0	4.13963	1	SD	OAK
67	EA-94c670cf1e	MPDL3280A	NON-SQUAMOUS	21.3552	0	14.2916	1	SD	OAK
68	EA-92e0c307da	Docetaxel	NON-SQUAMOUS	26.9733	0	6.93224	1	SD	OAK
69	EA-df7ba5cd1d	MPDL3280A	SQUAMOUS	3.05544	1	1.44559	1	PD	OAK
70	EA-e8a8c291f5	MPDL3280A	SQUAMOUS	0.492813	1	0.492813	1		OAK
71	EA-c7d4f27870	Docetaxel	SQUAMOUS	6.89938	1	2.66119	1	SD	OAK
72	EA-3c4c8f8be9	MPDL3280A	NON-SQUAMOUS	22.9651	0	7.06366	1	SD	OAK
73	EA-01813c5ad1	MPDL3280A	NON-SQUAMOUS	5.02669	1	1.18275	1	PD	OAK
74	EA-bc79c6e22d	Docetaxel	NON-SQUAMOUS	5.84805	1	5.38809	1	SD	OAK
75	EA-bd84107f9d	MPDL3280A	NON-SQUAMOUS	31.8029	0	10.8419	0	PR	OAK
76	EA-abd9f928e5	Docetaxel	SQUAMOUS	17.2485	1	1.44559	1	PD	OAK
77	EA-8edc84c2f1	MPDL3280A	NON-SQUAMOUS	2.82546	1	1.44559	1	PD	OAK
78	EA-72bf235b8d	MPDL3280A	NON-SQUAMOUS	7.88501	1	1.60986	1	PD	OAK
79	EA-18fe387769	Docetaxel	NON-SQUAMOUS	21.7495	0	6.01232	1	SD	OAK
80	EA-7bed3ce5a0	MPDL3280A	SQUAMOUS	5.8152	0	2.92402	1	SD	OAK
81	EA-8364b312ee	MPDL3280A	NON-SQUAMOUS	25.6263	0	24.9035	0	PR	OAK
82	EA-b481ead925	MPDL3280A	NON-SQUAMOUS	0.394251	1	0.394251	1		OAK
83	EA-c10ae20da0	MPDL3280A	SQUAMOUS	14.0616	1	7.16222	1	SD	OAK
84	EA-06cda66ef1	Docetaxel	NON-SQUAMOUS	29.7659	0	28.7803	0	PR	OAK
85	EA-49cc660fd5	Docetaxel	SQUAMOUS	1.18275	1	1.18275	1		OAK
86	EA-fc7a9dadc3	Docetaxel	NON-SQUAMOUS	4.17248	1	2.85832	1	PD	OAK
87	EA-b395382896	Docetaxel	NON-SQUAMOUS	32.8542	0	9.36345	1	SD	OAK
88	EA-9a4b749eaf	MPDL3280A	SQUAMOUS	18.2012	1	10.5133	1	SD	OAK
89	EA-ffe004da1c	MPDL3280A	SQUAMOUS	27.4004	1	1.44559	1	PD	OAK
90	EA-0c3d3430e5	Docetaxel	SQUAMOUS	22.0452	1	2.79261	1	PD	OAK
91	EA-44b26cb538	Docetaxel	SQUAMOUS	20.7967	0	20.6982	0	SD	OAK
92	EA-eed6f87fd6	MPDL3280A	SQUAMOUS	23.3265	1	4.27105	1	PR	OAK
93	EA-a3150b5d15	MPDL3280A	NON-SQUAMOUS	25.7906	0	5.32238	1	PR	OAK
94	EA-8e84ee04e0	MPDL3280A	NON-SQUAMOUS	27.0062	1	1.577	1	PD	OAK
95	EA-f7dc22a3e4	Docetaxel	NON-SQUAMOUS	2.23409	1	2.23409	1	NE	OAK
96	EA-c462323c72	MPDL3280A	NON-SQUAMOUS	16.3943	1	1.24846	1	PD	OAK
97	EA-0ed12cf5b1	MPDL3280A	SQUAMOUS	29.6016	0	0.525667	1	PD	OAK
98	EA-58b77792e4	Docetaxel	NON-SQUAMOUS	2.52977	1	1.41273	1	PD	OAK
99	EA-477e42b772	Docetaxel	SQUAMOUS	5.0924	0	4.40246	0	SD	OAK
100	EA-916f535659	Docetaxel	NON-SQUAMOUS	3.64682	1	1.18275	1	PD	OAK
101	EA-bfe43f86f1	Docetaxel	NON-SQUAMOUS	21.848	0	4.07392	1	SD	OAK
102	EA-82af189b9f	Docetaxel	NON-SQUAMOUS	4.56674	1	2.79261	1	PD	OAK
103	EA-3f93ecc626	Docetaxel	NON-SQUAMOUS	20.0411	1	20.0411	1	PR	OAK
104	EA-fdd080d56a	Docetaxel	NON-SQUAMOUS	23.0308	0	12.5832	1	PR	OAK
105	EA-4fb4b5723c	Docetaxel	NON-SQUAMOUS	27.499	0	13.6016	1	SD	OAK
106	EA-70dc4111a1	MPDL3280A	NON-SQUAMOUS	21.4538	1	1.37988	1	PD	OAK
107	EA-9f7edd6526	Docetaxel	SQUAMOUS	0.919918	1	0.919918	1		OAK
108	EA-74e8aa68c1	Docetaxel	NON-SQUAMOUS	3.97536	1	2.66119	1	PD	OAK
109	EA-b34cdb17ee	MPDL3280A	NON-SQUAMOUS	7.52361	1	4.43532	1	SD	OAK
110	EA-58fa75bda2	Docetaxel	NON-SQUAMOUS	24.6735	1	7.42505	1	PR	OAK
111	EA-94c6ba1664	MPDL3280A	SQUAMOUS	8.14784	1	2.92402	1	SD	OAK
112	EA-59aff587d0	Docetaxel	NON-SQUAMOUS	2.49692	1	2.49692	1	NE	OAK
113	EA-4effb7f3c8	Docetaxel	NON-SQUAMOUS	16.6242	1	8.44353	1	SD	OAK
114	EA-2f4c72da22	MPDL3280A	NON-SQUAMOUS	9.69199	1	1.24846	1	PD	OAK
115	EA-f66ce68638	Docetaxel	NON-SQUAMOUS	18.1027	1	3.81109	1	SD	OAK
116	EA-584decb792	Docetaxel	NON-SQUAMOUS	31.0144	0	9.42916	1	SD	OAK
117	EA-9efb7c0960	MPDL3280A	NON-SQUAMOUS	0.788501	1	0.328542	1	PD	OAK
118	EA-e3cfaf8036	MPDL3280A	NON-SQUAMOUS	14.3244	1	1.37988	1	PD	OAK
119	EA-deb1282668	MPDL3280A	SQUAMOUS	25.692	0	25.1006	0	PR	OAK
120	EA-a18e0439db	MPDL3280A	NON-SQUAMOUS	1.83984	1	1.41273	1	PD	OAK
121	EA-d5d337b227	MPDL3280A	SQUAMOUS	7.22793	0	6.96509	1	SD	OAK
122	EA-75925e872f	MPDL3280A	NON-SQUAMOUS	26.2505	0	4.17248	1	PR	OAK
123	EA-41a13f6858	MPDL3280A	NON-SQUAMOUS	1.80698	0	1.44559	1	PD	OAK
124	EA-a9869a0237	MPDL3280A	NON-SQUAMOUS	10.809	1	1.41273	1	PD	OAK
125	EA-0b137c8555	Docetaxel	SQUAMOUS	25.1335	0	8.34497	1	SD	OAK
126	EA-e658480097	MPDL3280A	NON-SQUAMOUS	15.9014	1	12.4517	1	SD	OAK
127	EA-c28e1571f1	Docetaxel	NON-SQUAMOUS	10.7105	1	6.2423	1	SD	OAK
128	EA-dee3abb161	MPDL3280A	NON-SQUAMOUS	17.6099	1	4.17248	1	SD	OAK
129	EA-b163abbb35	MPDL3280A	NON-SQUAMOUS	13.5031	1	13.5031	1	SD	OAK
130	EA-2fbdfe2839	MPDL3280A	NON-SQUAMOUS	27.6632	0	26.2177	0	SD	OAK
131	EA-d76c2ef3ec	MPDL3280A	NON-SQUAMOUS	29.9959	0	18.9897	1	SD	OAK
132	EA-49cb514d22	MPDL3280A	SQUAMOUS	14.4559	1	12.4846	1	SD	OAK
133	EA-5cbdba0157	Docetaxel	NON-SQUAMOUS	0.788501	1	0.788501	1		OAK
134	EA-c2c0dfe2a6	Docetaxel	SQUAMOUS	7.42505	0	1.31417	1	PD	OAK
135	EA-5487a4be29	Docetaxel	SQUAMOUS	5.55236	1	2.85832	1	SD	OAK
136	EA-0f8bd46cdd	MPDL3280A	SQUAMOUS	25.9877	0	24.6735	0	PR	OAK
137	EA-59b481939c	MPDL3280A	NON-SQUAMOUS	21.7166	0	20.5996	0	PR	OAK
138	EA-43981e52dc	Docetaxel	NON-SQUAMOUS	26.7105	0	4.3039	0	SD	OAK
139	EA-d853fb58e4	Docetaxel	SQUAMOUS	1.08419	1	1.08419	1		OAK
140	EA-b8db47d981	MPDL3280A	SQUAMOUS	2.43121	1	0.459959	1	PD	OAK
141	EA-c75f3b0201	MPDL3280A	NON-SQUAMOUS	0.821355	0	0.0328542	0		OAK
142	EA-932778cee7	MPDL3280A	SQUAMOUS	28.7803	0	4.17248	1	PR	OAK
143	EA-63ddec6c3b	MPDL3280A	SQUAMOUS	3.12115	1	1.05133	1	PD	OAK
144	EA-d23ea9fdb5	Docetaxel	NON-SQUAMOUS	17.4784	1	17.4784	1	SD	OAK
145	EA-44debdb806	Docetaxel	NON-SQUAMOUS	4.82957	1	2.33265	1	PD	OAK
146	EA-cc1e8129af	MPDL3280A	NON-SQUAMOUS	12.616	1	3.90965	1	SD	OAK
147	EA-1d5156213b	MPDL3280A	NON-SQUAMOUS	29.5031	0	4.20534	1	SD	OAK
148	EA-94bba3f5b7	MPDL3280A	NON-SQUAMOUS	25.6263	0	23.5893	0	PR	OAK
149	EA-c26eb17a48	Docetaxel	NON-SQUAMOUS	18.6283	1	5.65092	1	PR	OAK
150	EA-5b294e4dad	Docetaxel	NON-SQUAMOUS	0.919918	1	0.919918	1		OAK
151	EA-54f37562a2	Docetaxel	NON-SQUAMOUS	2.16838	1	1.44559	1	PD	OAK
152	EA-6b186ee14c	Docetaxel	NON-SQUAMOUS	0.854209	1	0.689938	1	PD	OAK
153	EA-77cd760c62	MPDL3280A	NON-SQUAMOUS	24.6407	1	10.1848	1	SD	OAK
154	EA-3fa8e9b1b8	Docetaxel	NON-SQUAMOUS	4.89528	1	1.41273	1	PD	OAK
155	EA-8fc1983dbd	Docetaxel	SQUAMOUS	11.6961	1	1.11704	1	PD	OAK
156	EA-1376174dfc	Docetaxel	NON-SQUAMOUS	14.0287	1	5.4538	1	SD	OAK
157	EA-ac64c022d7	MPDL3280A	SQUAMOUS	0.361396	1	0.361396	1	NE	OAK
158	EA-a285584af5	MPDL3280A	NON-SQUAMOUS	11.1704	1	5.84805	1	SD	OAK
159	EA-9e47ef3011	Docetaxel	SQUAMOUS	1.37988	1	1.37988	1	NE	OAK
160	EA-f167c59251	MPDL3280A	SQUAMOUS	5.0924	0	4.17248	1	SD	OAK
161	EA-c99cf6b782	Docetaxel	SQUAMOUS	26.5133	0	24.8706	0	PR	OAK
162	EA-24fb5134f9	MPDL3280A	NON-SQUAMOUS	8.90349	1	1.41273	1	PD	OAK
163	EA-4ed095dc40	Docetaxel	SQUAMOUS	12.5503	1	1.47844	1	PD	OAK
164	EA-832e01df62	Docetaxel	SQUAMOUS	3.54825	1	3.54825	1	NE	OAK
165	EA-dc95d4320d	MPDL3280A	SQUAMOUS	11.2361	1	10.1848	1	SD	OAK
166	EA-848c2ef6fc	MPDL3280A	NON-SQUAMOUS	19.2526	0	10.2834	1	PR	OAK
167	EA-2252a1d357	Docetaxel	NON-SQUAMOUS	16.2957	1	8.24641	1	PR	OAK
168	EA-98cf29a4de	Docetaxel	NON-SQUAMOUS	23.2936	0	4.50103	0	SD	OAK
169	EA-3ff3c4dea1	MPDL3280A	NON-SQUAMOUS	22.2423	1	8.21355	1	PR	OAK
170	EA-e57470b246	MPDL3280A	NON-SQUAMOUS	26.9405	0	26.9405	0	PR	OAK
171	EA-0e1d5bde8d	MPDL3280A	SQUAMOUS	4.40246	1	4.40246	1		OAK
172	EA-486b56bcf8	MPDL3280A	NON-SQUAMOUS	4.07392	1	1.18275	1	PD	OAK
173	EA-a862ca56ac	MPDL3280A	NON-SQUAMOUS	2.95688	1	0.952772	1	PD	OAK
174	EA-81d8c3e57b	MPDL3280A	NON-SQUAMOUS	22.5708	0	22.3409	0	CR	OAK
175	EA-88eb003566	Docetaxel	NON-SQUAMOUS	3.84394	1	1.41273	1	PD	OAK
176	EA-ebb57dedd5	Docetaxel	SQUAMOUS	5.61807	1	1.41273	1	PD	OAK
177	EA-0b41ec80ed	Docetaxel	NON-SQUAMOUS	26.2505	0	1.37988	1	PD	OAK
178	EA-64f823babd	MPDL3280A	NON-SQUAMOUS	1.74127	1	0.919918	1	PD	OAK
179	EA-d9f7354b56	Docetaxel	NON-SQUAMOUS	27.0719	0	10.4476	1	SD	OAK
180	EA-5b80f9037d	Docetaxel	NON-SQUAMOUS	16.8542	1	16.8542	1	SD	OAK
181	EA-2bd19392cc	MPDL3280A	NON-SQUAMOUS	5.0924	1	1.41273	1	PD	OAK
182	EA-37a40c2034	Docetaxel	NON-SQUAMOUS	21.9466	0	16.6571	1	PR	OAK
183	EA-f7d4c4712c	MPDL3280A	NON-SQUAMOUS	5.22382	1	2.79261	1	SD	OAK
184	EA-261dfab612	MPDL3280A	SQUAMOUS	22.8337	0	18.8912	1	CR	OAK
185	EA-6f367223f6	MPDL3280A	NON-SQUAMOUS	15.0472	1	1.51129	1	PD	OAK
186	EA-0a4575323c	Docetaxel	NON-SQUAMOUS	3.28542	1	1.54415	1	PD	OAK
187	EA-43301ccc3f	Docetaxel	NON-SQUAMOUS	10.2505	1	2.20123	1	SD	OAK
188	EA-72cd721440	MPDL3280A	NON-SQUAMOUS	23.4908	1	10.3819	1	SD	OAK
189	EA-df9f008e2a	Docetaxel	SQUAMOUS	5.55236	1	1.28131	1	PD	OAK
190	EA-c27c5a9e1a	MPDL3280A	NON-SQUAMOUS	0.821355	1	0.525667	1	PD	OAK
191	EA-3ff31551ee	Docetaxel	NON-SQUAMOUS	2.3655	1	2.3655	1		OAK
192	EA-f2b7c893ac	MPDL3280A	NON-SQUAMOUS	6.80082	1	1.60986	1	PD	OAK
193	EA-52023a1477	MPDL3280A	SQUAMOUS	22.3409	0	20.8296	0	PR	OAK
194	EA-fa006eae5f	Docetaxel	NON-SQUAMOUS	2.89117	1	2.89117	1	NE	OAK
195	EA-80713f6571	Docetaxel	NON-SQUAMOUS	2.79261	0	2.56263	1	SD	OAK
196	EA-c90c72d336	MPDL3280A	SQUAMOUS	15.5072	1	2.66119	1	PD	OAK
197	EA-54a47375d4	Docetaxel	NON-SQUAMOUS	8.73922	0	5.51951	1	SD	OAK
198	EA-28309af25e	MPDL3280A	NON-SQUAMOUS	1.21561	1	1.21561	1		OAK
199	EA-eb40918a95	Docetaxel	NON-SQUAMOUS	3.02259	1	1.44559	1	PD	OAK
200	EA-dea5a534a4	MPDL3280A	NON-SQUAMOUS	4.07392	1	1.37988	1	PD	OAK
201	EA-30103435d3	MPDL3280A	NON-SQUAMOUS	13.1745	1	1.60986	1	PD	OAK
202	EA-21afb03371	MPDL3280A	SQUAMOUS	8.41068	1	1.41273	1	PD	OAK
203	EA-6516270f69	MPDL3280A	NON-SQUAMOUS	5.25667	1	1.54415	1	PD	OAK
204	EA-8de6ace1fe	Docetaxel	NON-SQUAMOUS	8.77207	1	1.08419	1	PD	OAK
205	EA-d89deb4e3e	MPDL3280A	NON-SQUAMOUS	24.9363	0	18.8912	1	SD	OAK
206	EA-1f98fc9c45	MPDL3280A	NON-SQUAMOUS	2.7269	1	1.21561	1	PD	OAK
207	EA-033a6dffad	MPDL3280A	NON-SQUAMOUS	3.94251	0	3.94251	1	SD	OAK
208	EA-416b3b12b7	MPDL3280A	NON-SQUAMOUS	22.8008	0	5.55236	1	SD	OAK
209	EA-3c1c49517a	MPDL3280A	NON-SQUAMOUS	5.68378	1	1.37988	1	PD	OAK
210	EA-e96d1f7c01	Docetaxel	NON-SQUAMOUS	22.6366	0	22.6366	0	PR	OAK
211	EA-1e2b90f1b7	Docetaxel	NON-SQUAMOUS	16.9528	1	2.69405	1	PD	OAK
212	EA-f50cdf3b37	MPDL3280A	NON-SQUAMOUS	17.6427	1	2.66119	1	PD	OAK
213	EA-1e46058ae9	MPDL3280A	NON-SQUAMOUS	17.1499	1	1.41273	1	PD	OAK
214	EA-fde78bb036	MPDL3280A	NON-SQUAMOUS	6.14374	1	1.44559	1	PD	OAK
215	EA-b48e7841f6	Docetaxel	NON-SQUAMOUS	1.11704	1	1.11704	1		OAK
216	EA-b33219953f	Docetaxel	NON-SQUAMOUS	4.89528	1	2.16838	1	SD	OAK
217	EA-2f86e5f81f	MPDL3280A	NON-SQUAMOUS	18.8583	1	1.44559	1	PD	OAK
218	EA-2190f20505	Docetaxel	SQUAMOUS	1.90554	1	1.31417	1	PD	OAK
219	EA-07d7e22dce	Docetaxel	SQUAMOUS	6.93224	0	6.93224	0	SD	OAK
220	EA-9ce9757dbf	MPDL3280A	NON-SQUAMOUS	2.52977	1	2.52977	1	NE	OAK
221	EA-2eb0e0f5d5	Docetaxel	SQUAMOUS	10.1191	1	1.24846	1	PD	OAK
222	EA-23bc18f12d	MPDL3280A	NON-SQUAMOUS	8.93634	0	6.96509	1	SD	OAK
223	EA-4d848746ba	MPDL3280A	NON-SQUAMOUS	7.8193	1	2.13552	1	PD	OAK
224	EA-1d1dae5757	MPDL3280A	NON-SQUAMOUS	10.1848	1	1.28131	1	PD	OAK
225	EA-31308b91bb	MPDL3280A	NON-SQUAMOUS	6.34086	1	5.78234	1	SD	OAK
226	EA-ef4f5802e1	MPDL3280A	SQUAMOUS	25.1335	1	1.67556	1	PD	OAK
227	EA-b351474656	Docetaxel	NON-SQUAMOUS	0.459959	1	0.459959	1		OAK
228	EA-1492683ed6	Docetaxel	NON-SQUAMOUS	22.6694	1	12.386	1	PR	OAK
229	EA-d0d681c15e	Docetaxel	NON-SQUAMOUS	22.8994	0	16.6899	1	SD	OAK
230	EA-44ccd5ac82	MPDL3280A	NON-SQUAMOUS	25.9548	0	25.7248	0	PR	OAK
231	EA-b19e574747	Docetaxel	SQUAMOUS	3.74538	1	3.74538	1	SD	OAK
232	EA-fc2d728359	Docetaxel	SQUAMOUS	10.2834	1	10.2834	1	SD	OAK
233	EA-727bae315b	MPDL3280A	SQUAMOUS	4.36961	1	1.21561	1	PD	OAK
234	EA-5722fb4999	Docetaxel	NON-SQUAMOUS	2.29979	1	2.29979	1		OAK
235	EA-fc46c34ffb	Docetaxel	SQUAMOUS	11.5318	1	4.59959	1	SD	OAK
236	EA-15ef0fa6c6	MPDL3280A	SQUAMOUS	9.42916	1	1.41273	1	PD	OAK
237	EA-701e7456c9	Docetaxel	SQUAMOUS	8.87064	1	1.34702	1	PD	OAK
238	EA-8f00f63c45	MPDL3280A	SQUAMOUS	2.23409	1	1.44559	1	PD	OAK
239	EA-d1218e0dd0	Docetaxel	NON-SQUAMOUS	0.525667	1	0.525667	1		OAK
240	EA-0a32b10266	MPDL3280A	NON-SQUAMOUS	6.6037	1	6.6037	1	PR	OAK
241	EA-71f4dd15d9	Docetaxel	NON-SQUAMOUS	21.9466	0	6.04517	1	SD	OAK
242	EA-634f98825f	MPDL3280A	NON-SQUAMOUS	4.6653	1	4.6653	1	SD	OAK
243	EA-862a997bc9	MPDL3280A	NON-SQUAMOUS	1.83984	1	1.83984	1	SD	OAK
244	EA-3cc102aec3	Docetaxel	NON-SQUAMOUS	27.9261	0	10.9076	1	PR	OAK
245	EA-d13394b0ef	MPDL3280A	NON-SQUAMOUS	1.87269	1	1.47844	1	PD	OAK
246	EA-90635f2a8f	MPDL3280A	NON-SQUAMOUS	23.885	0	1.37988	1	PD	OAK
247	EA-5546f7b1d1	MPDL3280A	NON-SQUAMOUS	23.5893	0	22.8008	0	PR	OAK
248	EA-62a0791478	Docetaxel	SQUAMOUS	1.08419	1	1.08419	1		OAK
249	EA-5d82b0301f	Docetaxel	NON-SQUAMOUS	3.25257	1	2.46407	1	SD	OAK
250	EA-c595fde491	MPDL3280A	NON-SQUAMOUS	0.755647	1	0.755647	1		OAK
251	EA-42f586f0dc	Docetaxel	NON-SQUAMOUS	20.8624	0	20.7639	0	SD	OAK
252	EA-b249172d62	MPDL3280A	NON-SQUAMOUS	19.0554	1	12.616	1	SD	OAK
253	EA-6c35cca71f	MPDL3280A	NON-SQUAMOUS	15.54	1	1.34702	1	PD	OAK
254	EA-fcc26b4302	MPDL3280A	NON-SQUAMOUS	3.5154	1	1.64271	1	PD	OAK
255	EA-ea47f20418	MPDL3280A	NON-SQUAMOUS	18.7926	1	18.7926	1	NE	OAK
256	EA-238664a194	Docetaxel	NON-SQUAMOUS	28.1561	0	20.1068	1	PR	OAK
257	EA-628af3e0bc	MPDL3280A	SQUAMOUS	0.887064	1	0.887064	1		OAK
258	EA-eca8275487	Docetaxel	NON-SQUAMOUS	19.8439	1	2.75975	1	PD	OAK
259	EA-c77ce3d8a5	MPDL3280A	NON-SQUAMOUS	21.5524	0	2.82546	1	SD	OAK
260	EA-62b2326200	MPDL3280A	SQUAMOUS	3.28542	1	1.31417	1	PD	OAK
261	EA-0bdbd01b6d	MPDL3280A	SQUAMOUS	7.91786	1	7.91786	1	SD	OAK
262	EA-448be9d0ec	Docetaxel	NON-SQUAMOUS	2.7269	1	2.7269	1	SD	OAK
263	EA-cdb7d7b7e4	Docetaxel	NON-SQUAMOUS	4.82957	1	1.44559	1	PD	OAK
264	EA-1d404875c5	MPDL3280A	NON-SQUAMOUS	29.4045	0	2.7269	1	PD	OAK
265	EA-7f0ed483dd	Docetaxel	SQUAMOUS	5.97947	1	1.47844	1	PD	OAK
266	EA-3e3f30205b	Docetaxel	NON-SQUAMOUS	29.306	0	2.85832	1	SD	OAK
267	EA-389f58aa55	MPDL3280A	NON-SQUAMOUS	3.94251	1	1.21561	1	PD	OAK
268	EA-97be5b6b2b	Docetaxel	SQUAMOUS	7.68789	1	1.34702	1	PD	OAK
269	EA-ca8a095c09	MPDL3280A	NON-SQUAMOUS	6.37372	1	1.51129	1	PD	OAK
270	EA-a7e7af40fe	Docetaxel	NON-SQUAMOUS	8.80493	1	1.31417	1	PD	OAK
271	EA-41868322d5	Docetaxel	SQUAMOUS	21.2238	0	6.53799	1	SD	OAK
272	EA-0b3b29708a	Docetaxel	NON-SQUAMOUS	9.72485	1	2.62834	1	PD	OAK
273	EA-9f63e163d6	MPDL3280A	NON-SQUAMOUS	7.8193	1	1.31417	1	PD	OAK
274	EA-1466c03d14	MPDL3280A	SQUAMOUS	3.44969	1	1.60986	1	PD	OAK
275	EA-bfdcd2da05	MPDL3280A	NON-SQUAMOUS	5.74949	1	2.10267	1	PD	OAK
276	EA-801476e40a	MPDL3280A	NON-SQUAMOUS	25.5934	0	2.79261	1	PD	OAK
277	EA-a13d5890c9	MPDL3280A	NON-SQUAMOUS	17.3142	1	5.51951	1	SD	OAK
278	EA-175bce5be6	MPDL3280A	NON-SQUAMOUS	22.4394	0	8.31211	1	SD	OAK
279	EA-82ae9d2d9e	Docetaxel	NON-SQUAMOUS	15.8686	1	7.42505	1	SD	OAK
280	EA-f5291d36c9	MPDL3280A	NON-SQUAMOUS	26.5462	0	9.03491	1	SD	OAK
281	EA-9f4ca88d34	MPDL3280A	NON-SQUAMOUS	28.7474	0	28.7474	1	PR	OAK
282	EA-083310024e	MPDL3280A	NON-SQUAMOUS	0.295688	1	0.295688	1		OAK
283	EA-6ab3eb1b93	MPDL3280A	SQUAMOUS	2.95688	1	1.64271	1	PD	OAK
284	EA-cc9a64d129	MPDL3280A	NON-SQUAMOUS	17.5113	1	1.47844	1	PD	OAK
285	EA-46b3788293	Docetaxel	NON-SQUAMOUS	0.558522	1	0.558522	1		OAK
286	EA-95764c3700	Docetaxel	NON-SQUAMOUS	16.6242	0	16.1314	1	SD	OAK
287	EA-d6730f6906	Docetaxel	NON-SQUAMOUS	22.3737	0	2.79261	1	SD	OAK
288	EA-a656b64bff	Docetaxel	NON-SQUAMOUS	2.00411	1	2.00411	1		OAK
289	EA-787a08fd0d	MPDL3280A	NON-SQUAMOUS	15.9014	0	1.31417	1	PD	OAK
290	EA-0581dd58e8	Docetaxel	SQUAMOUS	7.8193	1	7.8193	1	PR	OAK
291	EA-dff6655536	Docetaxel	NON-SQUAMOUS	8.87064	1	2.69405	1	PD	OAK
292	EA-56afd24141	Docetaxel	SQUAMOUS	2.92402	1	2.23409	1	SD	OAK
293	EA-d8e8a39ad4	MPDL3280A	SQUAMOUS	5.94661	1	2.75975	1	PD	OAK
294	EA-a646c309e6	Docetaxel	SQUAMOUS	4.33676	1	1.28131	1	PD	OAK
295	EA-d1f9692720	MPDL3280A	NON-SQUAMOUS	1.24846	1	1.11704	1	PD	OAK
296	EA-99f9c7d747	Docetaxel	NON-SQUAMOUS	2.59548	0	1.37988	0	NE	OAK
297	EA-f9a3bc486c	Docetaxel	SQUAMOUS	14.423	1	1.44559	1	PD	OAK
298	EA-d862458c4f	Docetaxel	NON-SQUAMOUS	9.82341	1	5.15811	1	SD	OAK
299	EA-f1853fd41b	MPDL3280A	NON-SQUAMOUS	14.2259	1	2.75975	1	SD	OAK
300	EA-714871496a	Docetaxel	NON-SQUAMOUS	3.8768	1	3.8768	1		OAK
301	EA-b30e7df347	MPDL3280A	SQUAMOUS	0.722793	1	0.722793	1		OAK
302	EA-6d0dd89017	Docetaxel	NON-SQUAMOUS	7.52361	1	5.38809	1	PR	OAK
303	EA-269132cfa6	Docetaxel	NON-SQUAMOUS	4.82957	1	4.82957	1		OAK
304	EA-e4a779e260	Docetaxel	NON-SQUAMOUS	5.25667	1	3.25257	1	PD	OAK
305	EA-3c335b9f14	MPDL3280A	NON-SQUAMOUS	18.3984	1	2.33265	1	PD	OAK
306	EA-bf9a82931f	Docetaxel	NON-SQUAMOUS	6.43943	1	1.60986	1	PD	OAK
307	EA-08d9c7efe8	Docetaxel	NON-SQUAMOUS	4.63244	0	4.46817	0	SD	OAK
308	EA-437edb53d1	MPDL3280A	SQUAMOUS	7.88501	1	6.96509	1	SD	OAK
309	EA-a4e123b69e	MPDL3280A	NON-SQUAMOUS	8.27926	1	2.82546	1	SD	OAK
310	EA-76af40f7b1	MPDL3280A	NON-SQUAMOUS	21.9138	1	1.47844	1	PD	OAK
311	EA-b9c6b2a514	Docetaxel	NON-SQUAMOUS	26.6776	0	5.55236	1	SD	OAK
312	EA-d3919f1abe	Docetaxel	NON-SQUAMOUS	10.9733	1	7.09651	1	PR	OAK
313	EA-36fb30eefe	MPDL3280A	NON-SQUAMOUS	11.7947	1	1.37988	1	PD	OAK
314	EA-7ef2c51240	MPDL3280A	SQUAMOUS	23.0308	0	22.2752	0	CR	OAK
315	EA-0bf7465f3b	Docetaxel	NON-SQUAMOUS	4.92813	1	1.60986	1	PD	OAK
316	EA-eb9923dd6c	MPDL3280A	NON-SQUAMOUS	15.6715	1	2.98973	1	SD	OAK
317	EA-769f4957f8	MPDL3280A	NON-SQUAMOUS	3.35113	1	1.34702	1	PD	OAK
318	EA-cf2adecb02	MPDL3280A	NON-SQUAMOUS	27.1704	0	2.79261	1	PD	OAK
319	EA-77fccd2f2c	Docetaxel	NON-SQUAMOUS	17.4784	1	4.20534	1	PR	OAK
320	EA-6ba32f7adb	Docetaxel	NON-SQUAMOUS	24.1807	1	4.82957	1	SD	OAK
321	EA-d041f20762	Docetaxel	NON-SQUAMOUS	22.6037	0	2.82546	0	SD	OAK
322	EA-cd2cd25f73	MPDL3280A	NON-SQUAMOUS	21.4538	0	14.5544	1	PR	OAK
323	EA-0f0e652a51	Docetaxel	NON-SQUAMOUS	8.70637	1	8.70637	1	SD	OAK
324	EA-ab5ece58c7	Docetaxel	NON-SQUAMOUS	9.82341	1	9.82341	1	SD	OAK
325	EA-10cefa531f	Docetaxel	NON-SQUAMOUS	1.60986	0	1.41273	1	PD	OAK
326	EA-565d538800	MPDL3280A	NON-SQUAMOUS	23.0965	1	2.82546	1	SD	OAK
327	EA-c8ab46852e	Docetaxel	NON-SQUAMOUS	4.20534	1	3.28542	1	PD	OAK
328	EA-3bc5a228e1	MPDL3280A	NON-SQUAMOUS	10.7433	1	1.47844	1	PD	OAK
329	EA-0c549080fd	Docetaxel	NON-SQUAMOUS	22.9651	1	2.69405	1	PD	OAK
330	EA-da6270d2dd	Docetaxel	SQUAMOUS	5.58522	1	0.722793	1	PD	OAK
331	EA-7f12097eca	Docetaxel	SQUAMOUS	1.60986	1	1.37988	1	PD	OAK
332	EA-9059c51f34	Docetaxel	SQUAMOUS	11.5318	1	11.5318	1	SD	OAK
333	EA-282a29c87c	Docetaxel	NON-SQUAMOUS	9.06776	0	8.34497	0	PR	OAK
334	EA-43e2ab0c42	Docetaxel	NON-SQUAMOUS	4.96099	1	4.96099	1	SD	OAK
335	EA-b3e0e56c27	Docetaxel	SQUAMOUS	6.2423	1	4.56674	1	SD	OAK
336	EA-132f12c9b2	MPDL3280A	NON-SQUAMOUS	9.16632	1	1.28131	1	PD	OAK
337	EA-eba6b7475e	MPDL3280A	SQUAMOUS	25.8234	0	19.7454	0	SD	OAK
338	EA-41dfa9e10e	MPDL3280A	SQUAMOUS	6.6694	1	1.44559	1	PD	OAK
339	EA-cc43e53baa	MPDL3280A	NON-SQUAMOUS	12.0903	1	1.34702	1	PD	OAK
340	EA-fea4b6553a	Docetaxel	NON-SQUAMOUS	4.96099	1	1.41273	1	PD	OAK
341	EA-35703b7c82	MPDL3280A	SQUAMOUS	31.1129	0	27.3347	1	PR	OAK
342	EA-6948166f75	Docetaxel	SQUAMOUS	6.34086	1	6.34086	1	SD	OAK
343	EA-fd78d6ec5b	MPDL3280A	NON-SQUAMOUS	1.37988	0	1.37988	1	PD	OAK
344	EA-977b883d54	Docetaxel	NON-SQUAMOUS	25.5606	0	5.71663	1	SD	OAK
345	EA-e9a7885a9a	MPDL3280A	NON-SQUAMOUS	3.64682	1	3.64682	1	SD	OAK
346	EA-61cc095bc1	Docetaxel	NON-SQUAMOUS	4.56674	1	3.77823	1	SD	OAK
347	EA-3d83dcde85	Docetaxel	NON-SQUAMOUS	3.5154	1	3.5154	1	SD	OAK
348	EA-456d496537	MPDL3280A	NON-SQUAMOUS	22.8008	0	22.768	0	PR	OAK
349	EA-e673af5463	MPDL3280A	SQUAMOUS	5.8809	1	1.41273	1	PD	OAK
350	EA-2dbae42e09	MPDL3280A	NON-SQUAMOUS	3.64682	1	1.51129	1	PD	OAK
351	EA-8bb25456df	MPDL3280A	NON-SQUAMOUS	10.1191	1	10.1191	1	SD	OAK
352	EA-57da89657c	Docetaxel	NON-SQUAMOUS	5.71663	1	5.71663	1	SD	OAK
353	EA-e1c333e015	Docetaxel	NON-SQUAMOUS	15.2115	0	15.2115	1	PR	OAK
354	EA-0377054c4d	MPDL3280A	NON-SQUAMOUS	1.74127	1	0.788501	1	PD	OAK
355	EA-18bada65c8	Docetaxel	NON-SQUAMOUS	4.50103	1	0.657084	1	PD	OAK
356	EA-2faaf24e6a	MPDL3280A	SQUAMOUS	21.4538	0	19.1869	0	PR	OAK
357	EA-8dd1e5eaf5	Docetaxel	NON-SQUAMOUS	11.9918	1	5.68378	1	PR	OAK
358	EA-5fc3b78621	MPDL3280A	NON-SQUAMOUS	18.6612	1	4.13963	1	SD	OAK
359	EA-536aefbe4f	Docetaxel	NON-SQUAMOUS	21.8809	0	3.5154	1	SD	OAK
360	EA-70b3d70538	MPDL3280A	NON-SQUAMOUS	1.67556	1	1.67556	1		OAK
361	EA-e077451841	Docetaxel	NON-SQUAMOUS	7.91786	1	1.51129	1	PD	OAK
362	EA-4e89247ed5	Docetaxel	SQUAMOUS	4.53388	1	1.47844	1	PD	OAK
363	EA-44b121568a	MPDL3280A	NON-SQUAMOUS	2.00411	1	1.41273	1	PD	OAK
364	EA-e79544efe4	Docetaxel	NON-SQUAMOUS	28.4517	0	14.883	1	SD	OAK
365	EA-5e02f90c7c	Docetaxel	SQUAMOUS	15.4743	0	6.99795	1	SD	OAK
366	EA-6a7c0bf8fe	MPDL3280A	NON-SQUAMOUS	2.46407	1	1.44559	1	PD	OAK
367	EA-608aa4ac91	MPDL3280A	SQUAMOUS	14.9487	1	2.75975	1	PD	OAK
368	EA-8df11236a4	Docetaxel	NON-SQUAMOUS	21.6509	0	6.50513	1	SD	OAK
369	EA-1f7903b241	Docetaxel	NON-SQUAMOUS	14.5873	1	14.5873	1	SD	OAK
370	EA-668b247d03	Docetaxel	NON-SQUAMOUS	21.9795	0	8.14784	1	SD	OAK
371	EA-42a49716db	Docetaxel	NON-SQUAMOUS	7.85216	1	2.52977	1	PD	OAK
372	EA-c9e2a5287b	Docetaxel	SQUAMOUS	0.985626	1	0.985626	1		OAK
373	EA-ac939ddc98	Docetaxel	NON-SQUAMOUS	9.52772	1	2.79261	1	PD	OAK
374	EA-9303d74b08	MPDL3280A	NON-SQUAMOUS	26.9405	0	26.0862	0	PR	OAK
375	EA-65c37e4cba	Docetaxel	NON-SQUAMOUS	22.9979	0	3.71253	1	SD	OAK
376	EA-a4faa72112	MPDL3280A	NON-SQUAMOUS	2.20123	0	1.37988	1	PD	OAK
377	EA-977d9c96b8	Docetaxel	NON-SQUAMOUS	24.7064	1	24.7064	1	SD	OAK
378	EA-51cae87bd1	Docetaxel	NON-SQUAMOUS	4.20534	1	2.79261	1	SD	OAK
379	EA-253ef423cf	Docetaxel	SQUAMOUS	28.1232	0	1.44559	1	PD	OAK
380	EA-2efcaeda94	MPDL3280A	NON-SQUAMOUS	5.15811	1	5.15811	1	SD	OAK
381	EA-b7217fa2ad	Docetaxel	NON-SQUAMOUS	11.1047	1	2.79261	1	SD	OAK
382	EA-8ac549d296	Docetaxel	NON-SQUAMOUS	3.25257	1	3.25257	1	NE	OAK
383	EA-52721a6beb	Docetaxel	SQUAMOUS	3.61396	1	3.61396	1	SD	OAK
384	EA-186555bd08	Docetaxel	NON-SQUAMOUS	11.5318	1	10.3162	1	PR	OAK
385	EA-f07cfba7fb	MPDL3280A	SQUAMOUS	5.61807	1	1.41273	1	PD	OAK
386	EA-d5748da039	Docetaxel	NON-SQUAMOUS	7.58932	1	2.79261	1	SD	OAK
387	EA-a497ba27db	MPDL3280A	SQUAMOUS	15.2772	1	1.577	1	PD	OAK
388	EA-9899139800	Docetaxel	NON-SQUAMOUS	10.5462	1	4.23819	1	SD	OAK
389	EA-9a525c13f0	Docetaxel	SQUAMOUS	8.80493	1	4.23819	1	SD	OAK
390	EA-03c914ddcc	Docetaxel	NON-SQUAMOUS	6.04517	1	2.13552	1	PD	OAK
391	EA-b1a8872f0a	MPDL3280A	NON-SQUAMOUS	23.2279	0	14.423	1	PR	OAK
392	EA-1890c17ed9	MPDL3280A	NON-SQUAMOUS	5.74949	1	4.04107	1	SD	OAK
393	EA-a0bb0a7c59	Docetaxel	SQUAMOUS	7.85216	1	3.0883	1	SD	OAK
394	EA-c880c8c06f	Docetaxel	NON-SQUAMOUS	12.386	1	12.386	1	SD	OAK
395	EA-d0f7fdc319	MPDL3280A	NON-SQUAMOUS	3.64682	1	1.44559	1	PD	OAK
396	EA-e43db4f4b3	MPDL3280A	NON-SQUAMOUS	21.6838	0	6.6694	1	PR	OAK
397	EA-ab582b5ebe	Docetaxel	NON-SQUAMOUS	11.9918	1	4.17248	1	SD	OAK
398	EA-0f2a643209	Docetaxel	NON-SQUAMOUS	5.28953	1	4.40246	1	SD	OAK
399	EA-ab34147159	Docetaxel	NON-SQUAMOUS	12.2218	1	12.2218	1		OAK
400	EA-12426f8252	Docetaxel	NON-SQUAMOUS	26.6776	0	8.24641	1	SD	OAK
401	EA-612fbdd990	MPDL3280A	NON-SQUAMOUS	28.5175	1	2.79261	1	PD	OAK
402	EA-eaa103cf98	Docetaxel	SQUAMOUS	7.55647	1	4.13963	1	SD	OAK
403	EA-06d0116ba4	MPDL3280A	SQUAMOUS	3.58111	1	3.58111	1	SD	OAK
404	EA-877b949bb9	Docetaxel	NON-SQUAMOUS	13.306	1	2.75975	1	SD	OAK
405	EA-5d887e1041	MPDL3280A	NON-SQUAMOUS	3.5154	1	1.28131	1	PD	OAK
406	EA-dc287ba563	Docetaxel	NON-SQUAMOUS	12.7474	1	4.17248	1	SD	OAK
407	EA-3871274d1c	Docetaxel	NON-SQUAMOUS	26.2177	0	2.75975	1	PD	OAK
408	EA-8c18391d9f	MPDL3280A	NON-SQUAMOUS	29.0431	0	3.21971	1	SD	OAK
409	EA-1231fc077b	MPDL3280A	NON-SQUAMOUS	10.5133	1	2.03696	1	PD	OAK
410	EA-6ecace6c04	Docetaxel	SQUAMOUS	1.9384	1	1.9384	1		OAK
411	EA-fa140178ee	MPDL3280A	NON-SQUAMOUS	29.2402	0	29.076	1	PR	OAK
412	EA-3d57c755d9	MPDL3280A	NON-SQUAMOUS	20.8624	0	6.04517	1	SD	OAK
413	EA-756f4394a0	MPDL3280A	SQUAMOUS	6.50513	1	1.34702	1	PD	OAK
414	EA-e56286db78	MPDL3280A	NON-SQUAMOUS	14.2916	1	1.54415	1	PD	OAK
415	EA-753724ec66	Docetaxel	SQUAMOUS	3.02259	1	1.44559	1	PD	OAK
416	EA-567fa82c1b	MPDL3280A	NON-SQUAMOUS	2.43121	1	1.41273	1	PD	OAK
417	EA-603ece2842	Docetaxel	NON-SQUAMOUS	16.8214	1	4.00821	1	SD	OAK
418	EA-002d8e81a8	MPDL3280A	NON-SQUAMOUS	21.5852	0	20.0739	0	PR	OAK
419	EA-21ebffbc00	Docetaxel	SQUAMOUS	5.51951	1	4.86242	1	SD	OAK
420	EA-5f98044082	Docetaxel	NON-SQUAMOUS	0.788501	0	0.0328542	0		OAK
421	EA-8a153937dd	Docetaxel	SQUAMOUS	12.4189	1	12.4189	1	SD	OAK
422	EA-b6c75e5e91	MPDL3280A	NON-SQUAMOUS	4.50103	1	1.41273	1	PD	OAK
423	EA-4d9cf3d1f2	MPDL3280A	SQUAMOUS	0.62423	1	0.62423	1		OAK
424	EA-49cd4146cc	MPDL3280A	SQUAMOUS	8.44353	1	4.23819	1	SD	OAK
425	EA-24807a37dd	Docetaxel	NON-SQUAMOUS	6.93224	1	6.93224	1	SD	OAK
426	EA-fa60d37e59	MPDL3280A	NON-SQUAMOUS	4.99384	1	4.92813	1	SD	OAK
427	EA-2c154c68ad	MPDL3280A	SQUAMOUS	30.2259	1	10.3491	1	SD	OAK
428	EA-d58aebf74a	Docetaxel	NON-SQUAMOUS	12.6817	1	8.24641	1	SD	OAK
429	EA-d571e7c50b	MPDL3280A	NON-SQUAMOUS	1.18275	1	1.18275	1		OAK
430	EA-0aa9921a07	MPDL3280A	NON-SQUAMOUS	5.48665	1	1.51129	1	PD	OAK
431	EA-491ad46160	Docetaxel	NON-SQUAMOUS	3.67967	1	3.67967	1	SD	OAK
432	EA-6d3ddbe718	MPDL3280A	NON-SQUAMOUS	6.70226	1	1.51129	1	PD	OAK
433	EA-5594aa276e	Docetaxel	NON-SQUAMOUS	6.11088	1	4.69815	1	SD	OAK
434	EA-f099a40ea6	MPDL3280A	NON-SQUAMOUS	14.9815	1	4.04107	1	SD	OAK
435	EA-858122798f	Docetaxel	NON-SQUAMOUS	2.82546	1	2.82546	1	SD	OAK
436	EA-99d2831845	Docetaxel	NON-SQUAMOUS	18.2012	1	7.3922	1	PR	OAK
437	EA-90386fd6c1	Docetaxel	NON-SQUAMOUS	14.2916	1	1.41273	1	PD	OAK
438	EA-ef264e1ea6	Docetaxel	NON-SQUAMOUS	25.922	0	8.54209	1	SD	OAK
439	EA-b4cc91760c	Docetaxel	SQUAMOUS	9.95483	1	5.55236	1	SD	OAK
440	EA-7fc2421b5f	Docetaxel	NON-SQUAMOUS	6.17659	1	2.82546	1	PD	OAK
441	EA-6adcfd9ee0	MPDL3280A	SQUAMOUS	7.42505	1	7.42505	1	SD	OAK
442	EA-756f9ad8cd	Docetaxel	NON-SQUAMOUS	13.4702	1	3.8768	1	SD	OAK
443	EA-5b243faa97	Docetaxel	SQUAMOUS	3.97536	1	1.31417	1	PD	OAK
444	EA-230efb8e6d	Docetaxel	NON-SQUAMOUS	19.9097	1	4.20534	1	SD	OAK
445	EA-cb5efe9d8c	Docetaxel	NON-SQUAMOUS	13.0103	1	2.62834	1	PD	OAK
446	EA-521ff3b701	MPDL3280A	NON-SQUAMOUS	2.75975	1	2.16838	1	SD	OAK
447	EA-5d8709ab8d	MPDL3280A	NON-SQUAMOUS	7.52361	1	2.95688	1	SD	OAK
448	EA-2ebe0a2499	MPDL3280A	NON-SQUAMOUS	3.12115	1	0.558522	1	PD	OAK
449	EA-33e92f77b0	MPDL3280A	NON-SQUAMOUS	21.9466	0	20.3368	0	PR	OAK
450	EA-fa41a06cdf	MPDL3280A	NON-SQUAMOUS	25.7248	0	10.4805	1	PR	OAK
451	EA-29cd8ee3ce	MPDL3280A	SQUAMOUS	6.93224	1	1.28131	1	PD	OAK
452	EA-060fdb9f54	Docetaxel	SQUAMOUS	23.2608	0	1.70842	1	PD	OAK
453	EA-60b1a8bbde	MPDL3280A	NON-SQUAMOUS	26.5133	0	11.5647	1	SD	OAK
454	EA-4e5d987d9a	Docetaxel	NON-SQUAMOUS	11.1376	1	6.83368	1	PR	OAK
455	EA-76b79da510	Docetaxel	NON-SQUAMOUS	25.1006	0	15.8357	1	PR	OAK
456	EA-df558972c9	MPDL3280A	NON-SQUAMOUS	5.12526	1	1.31417	1	PD	OAK
457	EA-6ab3b0782d	MPDL3280A	NON-SQUAMOUS	5.71663	1	2.89117	1	SD	OAK
458	EA-51cf0053eb	Docetaxel	NON-SQUAMOUS	18.924	1	3.05544	1	PD	OAK
459	EA-5e194ff13c	Docetaxel	NON-SQUAMOUS	20.271	1	2.89117	1	SD	OAK
460	EA-41e7a59cb4	MPDL3280A	NON-SQUAMOUS	9.49487	1	1.37988	1	PD	OAK
461	EA-dcc0a5b04b	MPDL3280A	SQUAMOUS	0.755647	1	0.755647	1		OAK
462	EA-c6ea6b22ce	MPDL3280A	SQUAMOUS	4.89528	1	1.37988	1	PD	OAK
463	EA-099ca15e52	MPDL3280A	NON-SQUAMOUS	27.2033	0	11.3347	1	SD	OAK
464	EA-e539adccea	Docetaxel	NON-SQUAMOUS	2.00411	1	2.00411	1		OAK
465	EA-f10576f99f	Docetaxel	NON-SQUAMOUS	15.9343	1	1.47844	1	PD	OAK
466	EA-76cbd839d0	Docetaxel	NON-SQUAMOUS	21.1581	0	11.039	1	PR	OAK
467	EA-02438b1b49	Docetaxel	NON-SQUAMOUS	15.2444	1	1.41273	1	PD	OAK
468	EA-43076b9daa	MPDL3280A	NON-SQUAMOUS	1.47844	1	1.34702	1	PD	OAK
469	EA-f7f2cb6e54	Docetaxel	SQUAMOUS	9.10062	1	2.75975	1	PD	OAK
470	EA-17638e3ffd	MPDL3280A	NON-SQUAMOUS	29.1745	0	20.8296	1	SD	OAK
471	EA-13605d0f04	MPDL3280A	NON-SQUAMOUS	24.2464	1	11.269	1	PR	OAK
472	EA-0e771b891a	MPDL3280A	SQUAMOUS	9.23203	1	1.21561	1	PD	OAK
473	EA-1f51c8269c	MPDL3280A	NON-SQUAMOUS	2.82546	1	1.28131	1	PD	OAK
474	EA-dfd11f5d9c	Docetaxel	SQUAMOUS	0.427105	1	0.427105	1		OAK
475	EA-f5b95ec603	Docetaxel	SQUAMOUS	7.88501	1	4.10678	1	SD	OAK
476	EA-cbca0a2943	Docetaxel	NON-SQUAMOUS	8.6078	1	1.24846	1	PD	OAK
477	EA-7849f79aff	Docetaxel	NON-SQUAMOUS	6.53799	1	6.53799	1	SD	OAK
478	EA-18bc22c977	Docetaxel	NON-SQUAMOUS	4.33676	1	1.67556	1	PD	OAK
479	EA-df835d16f5	MPDL3280A	NON-SQUAMOUS	22.1109	0	2.95688	1	SD	OAK
480	EA-c13f0dfd8f	Docetaxel	NON-SQUAMOUS	4.3039	0	4.07392	1	SD	OAK
481	EA-4857708733	MPDL3280A	NON-SQUAMOUS	3.21971	1	1.31417	1	PD	OAK
482	EA-c10225043d	MPDL3280A	NON-SQUAMOUS	7.91786	0	1.37988	1	PD	OAK
483	EA-165f68c263	Docetaxel	SQUAMOUS	19.5483	1	5.42094	1	SD	OAK
484	EA-efed93c692	Docetaxel	NON-SQUAMOUS	27.2033	1	3.48255	1	SD	OAK
485	EA-b801b7182b	MPDL3280A	NON-SQUAMOUS	10.3162	1	1.05133	1	PD	OAK
486	EA-100ce2ecda	MPDL3280A	NON-SQUAMOUS	10.3162	1	1.37988	1	PD	OAK
487	EA-c301512e66	MPDL3280A	NON-SQUAMOUS	22.4394	0	5.12526	1	SD	OAK
488	EA-d102e7d148	Docetaxel	NON-SQUAMOUS	4.33676	1	1.34702	1	PD	OAK
489	EA-6157b40595	MPDL3280A	NON-SQUAMOUS	21.2238	0	17.9384	1	PR	OAK
490	EA-a7388ae218	Docetaxel	NON-SQUAMOUS	4.86242	1	2.85832	1	SD	OAK
491	EA-b4759d069f	MPDL3280A	SQUAMOUS	13.6016	1	13.3717	1	PR	OAK
492	EA-3afd5a8b64	Docetaxel	NON-SQUAMOUS	23.0308	0	1.31417	1	PD	OAK
493	EA-eb9723024b	Docetaxel	NON-SQUAMOUS	24.1478	0	4.20534	0	SD	OAK
494	EA-568026f619	Docetaxel	NON-SQUAMOUS	1.37988	0	1.31417	0	NE	OAK
495	EA-500843c139	Docetaxel	SQUAMOUS	8.57495	1	1.87269	1	PD	OAK
496	EA-7e4befce54	MPDL3280A	SQUAMOUS	7.3922	1	7.3922	1	SD	OAK
497	EA-a896ff0946	Docetaxel	NON-SQUAMOUS	6.86653	1	2.79261	1	SD	OAK
498	EA-50b3403aca	MPDL3280A	SQUAMOUS	18.1027	1	4.13963	1	SD	OAK
499	EA-725c099e54	Docetaxel	NON-SQUAMOUS	12.5832	1	4.23819	1	SD	OAK
500	EA-0860e218af	Docetaxel	NON-SQUAMOUS	7.32649	1	2.66119	1	PD	OAK
501	EA-bd961dc182	Docetaxel	NON-SQUAMOUS	16.2957	1	1.41273	1	PD	OAK
502	EA-47a244a198	Docetaxel	NON-SQUAMOUS	11.1704	1	5.65092	1	SD	OAK
503	EA-39db351c7f	MPDL3280A	NON-SQUAMOUS	18.4641	0	5.0924	1	SD	OAK
504	EA-a4bacddcb5	MPDL3280A	NON-SQUAMOUS	10.6119	1	1.37988	1	PD	OAK
505	EA-35a661d667	MPDL3280A	SQUAMOUS	0.394251	1	0.394251	1		OAK
506	EA-fa5e35fa32	MPDL3280A	NON-SQUAMOUS	8.04928	1	1.18275	1	PD	OAK
507	EA-790c4d771c	MPDL3280A	SQUAMOUS	1.70842	0	0.0328542	0	NE	OAK
508	EA-b31cf4b3e1	MPDL3280A	NON-SQUAMOUS	20.4682	1	6.34086	1	SD	OAK
509	EA-c0703545c3	Docetaxel	SQUAMOUS	6.27515	1	2.79261	1	SD	OAK
510	EA-24a047b9ce	MPDL3280A	NON-SQUAMOUS	1.90554	1	1.64271	1	PD	OAK
511	EA-8e7914333a	MPDL3280A	SQUAMOUS	4.43532	1	2.79261	1	SD	OAK
512	EA-b8c203a7d5	MPDL3280A	NON-SQUAMOUS	5.4538	1	1.31417	1	PD	OAK
513	EA-1c003c97de	Docetaxel	NON-SQUAMOUS	22.538	0	1.34702	1	PD	OAK
514	EA-6ae15cb0ec	MPDL3280A	NON-SQUAMOUS	14.2916	1	1.47844	1	PD	OAK
515	EA-02a72f3307	Docetaxel	NON-SQUAMOUS	3.0883	1	1.44559	1	PD	OAK
516	EA-716ea00377	MPDL3280A	NON-SQUAMOUS	16.7885	1	1.37988	1	PD	OAK
517	EA-211e4bf400	Docetaxel	NON-SQUAMOUS	16.6242	1	5.58522	1	PR	OAK
518	EA-9fd33cc24a	MPDL3280A	NON-SQUAMOUS	22.768	0	21.3881	0	SD	OAK
519	EA-44c14d6642	MPDL3280A	NON-SQUAMOUS	5.02669	1	1.31417	1	PD	OAK
520	EA-d21fdecb18	MPDL3280A	NON-SQUAMOUS	0.62423	1	0.62423	1		OAK
521	EA-ada5a8fa2b	MPDL3280A	SQUAMOUS	6.6694	1	1.41273	1	PD	OAK
522	EA-92f13ff253	MPDL3280A	NON-SQUAMOUS	19.9425	1	1.41273	1	PD	OAK
523	EA-164d62ea96	MPDL3280A	SQUAMOUS	6.30801	1	1.64271	1	PD	OAK
524	EA-6e30ed024c	Docetaxel	NON-SQUAMOUS	14.3901	1	4.17248	1	SD	OAK
525	EA-5ad56c4ce6	Docetaxel	NON-SQUAMOUS	2.85832	1	1.54415	1	PD	OAK
526	EA-bac527916e	Docetaxel	NON-SQUAMOUS	5.0924	1	3.77823	1	SD	OAK
527	EA-29e44b507a	MPDL3280A	NON-SQUAMOUS	23.7864	0	8.31211	1	PR	OAK
528	EA-ba147ee405	MPDL3280A	NON-SQUAMOUS	8.90349	1	0.755647	1	PD	OAK
529	EA-63546bb764	Docetaxel	NON-SQUAMOUS	5.02669	1	2.75975	1	PD	OAK
530	EA-beae1a8f3b	Docetaxel	NON-SQUAMOUS	3.81109	1	1.41273	1	PD	OAK
531	EA-60126bd66e	Docetaxel	NON-SQUAMOUS	30.3573	0	9.00205	1	PR	OAK
532	EA-911732a401	Docetaxel	NON-SQUAMOUS	1.18275	1	1.18275	1	NE	OAK
533	EA-df4dd25737	Docetaxel	NON-SQUAMOUS	21.4867	1	1.577	1	PD	OAK
534	EA-5b31e16d8e	MPDL3280A	NON-SQUAMOUS	25.8563	0	25.5934	0	PR	OAK
535	EA-532141db56	MPDL3280A	NON-SQUAMOUS	22.1766	0	4.17248	1	SD	OAK
536	EA-5354d4ff11	MPDL3280A	NON-SQUAMOUS	7.12936	1	2.62834	1	SD	OAK
537	EA-4c5e2cc921	Docetaxel	SQUAMOUS	7.78645	1	5.55236	1	SD	OAK
538	EA-69bb9a23f8	Docetaxel	NON-SQUAMOUS	23.3922	0	5.8152	1	SD	OAK
539	EA-0f1576c475	Docetaxel	NON-SQUAMOUS	16.9199	1	9.52772	1	SD	OAK
540	EA-2164c0f598	MPDL3280A	NON-SQUAMOUS	18.037	1	13.4045	1	SD	OAK
541	EA-1c4723248b	Docetaxel	NON-SQUAMOUS	21.6181	0	8.54209	1	SD	OAK
542	EA-430c074180	MPDL3280A	NON-SQUAMOUS	6.2423	1	1.18275	1	PD	OAK
543	EA-2e069a1f90	Docetaxel	NON-SQUAMOUS	5.78234	1	5.61807	1	SD	OAK
544	EA-d4bac337be	Docetaxel	NON-SQUAMOUS	22.7023	1	8.24641	1	PR	OAK
545	EA-6225726ad5	MPDL3280A	SQUAMOUS	11.7618	1	2.52977	1	PD	OAK
546	EA-9eb0640f58	Docetaxel	NON-SQUAMOUS	8.41068	1	6.17659	1	SD	OAK
547	EA-203d4f95fa	Docetaxel	NON-SQUAMOUS	0.131417	1	0.0657084	1	PD	OAK
548	EA-585d813503	Docetaxel	NON-SQUAMOUS	17.0513	1	12.4517	1	SD	OAK
549	EA-b4bda5cfaf	Docetaxel	NON-SQUAMOUS	11.6961	1	8.21355	1	SD	OAK
550	EA-a0f3275d25	MPDL3280A	NON-SQUAMOUS	16.0329	1	3.61396	1	SD	OAK
551	EA-8fe3b86eb3	Docetaxel	NON-SQUAMOUS	21.9466	0	11.1376	1	SD	OAK
552	EA-76e554b96e	Docetaxel	NON-SQUAMOUS	13.8316	1	2.82546	1	SD	OAK
553	EA-067bbb86b2	MPDL3280A	NON-SQUAMOUS	1.80698	1	1.80698	1		OAK
554	EA-944568e13b	MPDL3280A	NON-SQUAMOUS	33.2485	0	1.41273	1	PD	OAK
555	EA-ad84a46783	MPDL3280A	SQUAMOUS	6.99795	1	2.69405	1	PD	OAK
556	EA-c6ae1d4ac9	MPDL3280A	NON-SQUAMOUS	15.9014	1	8.34497	1	SD	OAK
557	EA-022952077d	MPDL3280A	NON-SQUAMOUS	7.06366	1	1.41273	1	PD	OAK
558	EA-065d5f0458	Docetaxel	SQUAMOUS	8.14784	1	2.66119	1	PD	OAK
559	EA-0110347bf1	Docetaxel	SQUAMOUS	30.1602	0	5.55236	1	PR	OAK
560	EA-ff7aa4957c	MPDL3280A	SQUAMOUS	12.0575	0	10.3819	1	SD	OAK
561	EA-c6bdaef5aa	MPDL3280A	NON-SQUAMOUS	31.4086	0	29.4702	0	PR	OAK
562	EA-47ad7d7e1b	MPDL3280A	NON-SQUAMOUS	28.0903	0	8.44353	1	SD	OAK
563	EA-bcc8ea5234	Docetaxel	NON-SQUAMOUS	5.51951	1	2.56263	1	PD	OAK
564	EA-044dbcc71b	MPDL3280A	NON-SQUAMOUS	30.7844	0	30.5216	0	SD	OAK
565	EA-f431dc868d	Docetaxel	NON-SQUAMOUS	0.131417	0	0.0328542	0		OAK
566	EA-99b541ee1f	MPDL3280A	NON-SQUAMOUS	9.42916	1	2.7269	1	PD	OAK
567	EA-2683ccb3a1	MPDL3280A	NON-SQUAMOUS	21.4209	0	4.04107	1	SD	OAK
568	EA-919d86ea3a	MPDL3280A	NON-SQUAMOUS	5.12526	1	1.9384	1	PD	OAK
569	EA-d438b2d355	Docetaxel	SQUAMOUS	21.1581	0	1.41273	1	PD	OAK
570	EA-78fc03b125	Docetaxel	SQUAMOUS	6.37372	1	2.79261	1	SD	OAK
571	EA-babf753f2e	MPDL3280A	NON-SQUAMOUS	7.32649	1	1.1499	1	PD	OAK
572	EA-2ef09896f2	Docetaxel	NON-SQUAMOUS	8.37782	1	5.94661	1	SD	OAK
573	EA-3db1695834	Docetaxel	NON-SQUAMOUS	20.3039	1	4.04107	1	PR	OAK
574	EA-44fde47592	Docetaxel	SQUAMOUS	2.66119	1	1.74127	1	PD	OAK
575	EA-90ae55b31b	Docetaxel	NON-SQUAMOUS	12.6489	1	1.37988	1	PD	OAK
576	EA-68c8ed062d	MPDL3280A	NON-SQUAMOUS	1.41273	0	1.41273	1	PD	OAK
577	EA-cf6f3a5ebb	Docetaxel	NON-SQUAMOUS	21.6181	1	1.47844	1	PD	OAK
578	EA-2ddde72fd8	MPDL3280A	SQUAMOUS	2.10267	1	2.00411	1	PD	OAK
579	EA-588161850b	Docetaxel	SQUAMOUS	9.13347	1	6.27515	1	PR	OAK
580	EA-d9d7aa94b3	MPDL3280A	NON-SQUAMOUS	22.4723	1	4.00821	1	SD	OAK
581	EA-98af472060	Docetaxel	NON-SQUAMOUS	6.43943	1	4.13963	1	SD	OAK
582	EA-b9745528cb	Docetaxel	NON-SQUAMOUS	29.8316	0	2.79261	1	SD	OAK
583	EA-7eba74a7dd	MPDL3280A	NON-SQUAMOUS	4.43532	1	4.43532	1	SD	OAK
584	EA-46bb2160df	Docetaxel	NON-SQUAMOUS	26.4148	0	4.20534	1	SD	OAK
585	EA-3ccf6755a0	MPDL3280A	SQUAMOUS	21.5852	0	0.952772	1	PD	OAK
586	EA-dac81ad023	MPDL3280A	NON-SQUAMOUS	30.0616	0	5.55236	1	SD	OAK
587	EA-6dfb2d747e	Docetaxel	NON-SQUAMOUS	22.4723	0	5.32238	1	SD	OAK
588	EA-82a571c3cc	Docetaxel	NON-SQUAMOUS	11.8604	1	4.00821	1	SD	OAK
589	EA-50ee026330	Docetaxel	SQUAMOUS	7.29363	1	1.21561	1	PD	OAK
590	EA-8fe9acdcb5	Docetaxel	SQUAMOUS	4.73101	1	4.00821	1	SD	OAK
591	EA-2873544c3b	Docetaxel	SQUAMOUS	12.0246	1	12.0246	1	SD	OAK
592	EA-a2dd40cf33	MPDL3280A	NON-SQUAMOUS	27.4333	0	2.95688	1	PD	OAK
593	EA-ac7669b1c9	MPDL3280A	NON-SQUAMOUS	6.63655	1	2.82546	1	SD	OAK
594	EA-c5b8e7eb1f	Docetaxel	SQUAMOUS	17.8727	1	2.75975	1	PD	OAK
595	EA-998ea2c86e	Docetaxel	NON-SQUAMOUS	12.9774	1	9.3306	1	SD	OAK
596	EA-5ff9c1f087	MPDL3280A	SQUAMOUS	9.65914	1	2.7269	1	PD	OAK
597	EA-222acf82e0	Docetaxel	NON-SQUAMOUS	23.0308	0	10.152	1	SD	OAK
598	EA-356e6d6807	MPDL3280A	SQUAMOUS	7.35934	1	1.54415	1	PD	OAK
599	EA-a298cf43d8	MPDL3280A	NON-SQUAMOUS	21.9138	0	1.31417	1	PD	OAK
600	EA-eab017d1d0	MPDL3280A	NON-SQUAMOUS	12.7146	1	1.01848	1	PD	OAK
601	EA-ecbd4fabcc	Docetaxel	NON-SQUAMOUS	19.1211	1	4.73101	1	SD	OAK
602	EA-6c620c9474	MPDL3280A	NON-SQUAMOUS	26.3162	0	19.0226	1	PR	OAK
603	EA-72a5cedf9e	Docetaxel	SQUAMOUS	6.01232	1	4.59959	1	SD	OAK
604	EA-6ae8bad142	MPDL3280A	NON-SQUAMOUS	13.4702	1	6.96509	1	SD	OAK
605	EA-7dd048a542	MPDL3280A	SQUAMOUS	18.4641	1	8.1807	1	SD	OAK
606	EA-b852ce412d	Docetaxel	NON-SQUAMOUS	21.1253	1	5.35524	1	SD	OAK
607	EA-030d5f1198	Docetaxel	NON-SQUAMOUS	26.4805	0	16.5257	1	PR	OAK
608	EA-195a03dda5	MPDL3280A	NON-SQUAMOUS	22.0123	0	11.1704	1	SD	OAK
609	EA-c1c40380dc	Docetaxel	NON-SQUAMOUS	26.4805	0	2.59548	1	PD	OAK
610	EA-589781a608	MPDL3280A	NON-SQUAMOUS	3.84394	1	1.28131	1	PD	OAK
611	EA-b9a00365b4	Docetaxel	SQUAMOUS	4.17248	1	4.17248	1	SD	OAK
612	EA-1e56e4e3b6	Docetaxel	NON-SQUAMOUS	12.0246	1	12.0246	1	PR	OAK
613	EA-60df45b842	MPDL3280A	NON-SQUAMOUS	4.50103	1	1.24846	1	PD	OAK
614	EA-5acaed8523	Docetaxel	SQUAMOUS	0.657084	1	0.657084	1		OAK
615	EA-8b87e2c28c	Docetaxel	NON-SQUAMOUS	17.0842	1	1.74127	1	PD	OAK
616	EA-5468e1dc03	MPDL3280A	SQUAMOUS	5.12526	0	2.3655	1	SD	OAK
617	EA-801afc2861	MPDL3280A	NON-SQUAMOUS	15.4743	1	1.21561	1	PD	OAK
618	EA-73e5137802	MPDL3280A	NON-SQUAMOUS	1.67556	1	1.67556	1		OAK
619	EA-7a24243778	Docetaxel	SQUAMOUS	2.00411	1	1.41273	1	PD	OAK
620	EA-1c10b7cd01	Docetaxel	SQUAMOUS	16.4928	1	4.23819	1	SD	OAK
621	EA-c8f530a487	Docetaxel	NON-SQUAMOUS	2.85832	1	2.85832	1	NE	OAK
622	EA-c81d5d1a5a	MPDL3280A	NON-SQUAMOUS	6.96509	1	1.31417	1	PD	OAK
623	EA-66b093e7f2	MPDL3280A	NON-SQUAMOUS	2.85832	0	1.47844	1	PD	OAK
624	EA-95b0dcf177	Docetaxel	NON-SQUAMOUS	31.9014	0	2.69405	1	PD	OAK
625	EA-b8e45bbb80	MPDL3280A	NON-SQUAMOUS	27.1704	0	1.31417	1	PD	OAK
626	EA-706ce3f708	Docetaxel	NON-SQUAMOUS	14.0945	1	4.76386	1	SD	OAK
627	EA-dd3c0eacc8	Docetaxel	SQUAMOUS	1.70842	1	1.70842	1		OAK
628	EA-46d0df8fca	Docetaxel	NON-SQUAMOUS	1.67556	1	1.67556	1		OAK
629	EA-28494617e2	Docetaxel	NON-SQUAMOUS	25.1663	0	16.4271	1	SD	OAK
630	EA-f5d411a3db	Docetaxel	NON-SQUAMOUS	2.92402	1	1.34702	1	PD	OAK
631	EA-95b472a9cb	MPDL3280A	NON-SQUAMOUS	25.9548	0	6.86653	1	PR	OAK
632	EA-b750208dd2	MPDL3280A	NON-SQUAMOUS	27.0719	0	12.7803	1	PR	OAK
633	EA-4777220b55	MPDL3280A	NON-SQUAMOUS	3.58111	1	0.427105	1	PD	OAK
634	EA-e0c92eecd3	Docetaxel	SQUAMOUS	18.5298	1	0.985626	1	PD	OAK
635	EA-467f797b6f	Docetaxel	NON-SQUAMOUS	16.8214	1	12.9446	1	PR	OAK
636	EA-f3a6d7fd6f	MPDL3280A	NON-SQUAMOUS	22.4723	0	6.01232	1	SD	OAK
637	EA-9cd0c6e40f	MPDL3280A	NON-SQUAMOUS	5.05955	1	2.16838	1	PD	OAK
638	EA-a1059deb80	MPDL3280A	NON-SQUAMOUS	0.821355	1	0.821355	1		OAK
639	EA-b004878e7e	Docetaxel	SQUAMOUS	18.0698	1	2.39836	1	PD	OAK
640	EA-e9ac9617f8	Docetaxel	NON-SQUAMOUS	29.3388	0	28.386	0	SD	OAK
641	EA-2c6da9c344	MPDL3280A	NON-SQUAMOUS	22.8337	0	22.8008	0	PR	OAK
642	EA-4aeb35f202	MPDL3280A	NON-SQUAMOUS	19.7454	1	7.35934	1	PR	OAK
643	EA-318daa00e1	Docetaxel	NON-SQUAMOUS	28.616	0	3.31828	1	SD	OAK
644	EA-315c5e432a	MPDL3280A	NON-SQUAMOUS	5.28953	1	1.24846	1	PD	OAK
645	EA-4bfca8938a	Docetaxel	SQUAMOUS	26.0862	0	5.42094	1	SD	OAK
646	EA-259f489417	MPDL3280A	SQUAMOUS	2.39836	1	2.39836	1	SD	OAK
647	EA-1a88d70f62	Docetaxel	NON-SQUAMOUS	2.59548	0	2.59548	1	PD	OAK
648	EA-abe406c1de	MPDL3280A	NON-SQUAMOUS	13.1088	1	4.20534	1	SD	OAK
649	EA-5c023ca6fa	MPDL3280A	NON-SQUAMOUS	12.386	1	2.98973	1	SD	OAK
650	EA-364de94f4d	MPDL3280A	SQUAMOUS	7.22793	1	1.21561	1	PD	OAK
651	EA-ed31f645a6	Docetaxel	SQUAMOUS	3.58111	1	3.58111	1		OAK
652	EA-151ff9b042	MPDL3280A	NON-SQUAMOUS	21.9795	0	20.731	0	SD	OAK
653	EA-135fb6753c	Docetaxel	SQUAMOUS	2.20123	1	2.20123	1		OAK
654	EA-a0d4b694fb	MPDL3280A	SQUAMOUS	3.67967	1	1.28131	1	PD	OAK
655	EA-dd41197452	MPDL3280A	NON-SQUAMOUS	20.4353	1	1.34702	1	PD	OAK
656	EA-c701ba964a	Docetaxel	NON-SQUAMOUS	8.37782	1	1.60986	1	PD	OAK
657	EA-a79391253b	MPDL3280A	NON-SQUAMOUS	2.82546	0	1.37988	1	PD	OAK
658	EA-44cc76c6db	MPDL3280A	NON-SQUAMOUS	7.32649	1	1.51129	1	PD	OAK
659	EA-6fb1ef4552	Docetaxel	SQUAMOUS	3.77823	1	2.75975	1	PD	OAK
660	EA-85f7323b65	Docetaxel	NON-SQUAMOUS	4.36961	0	2.85832	0	SD	OAK
661	EA-8e9b5dd23f	MPDL3280A	NON-SQUAMOUS	12.5175	1	7.0308	1	SD	OAK
662	EA-a8239855a2	Docetaxel	NON-SQUAMOUS	5.58522	1	1.577	1	PD	OAK
663	EA-9d39c3fa82	Docetaxel	NON-SQUAMOUS	10.2505	1	2.7269	1	PD	OAK
664	EA-6add8119ba	MPDL3280A	NON-SQUAMOUS	16.2628	1	6.83368	1	SD	OAK
665	EA-500189a5d1	Docetaxel	SQUAMOUS	12.6489	1	3.05544	1	SD	OAK
666	EA-557679b25e	MPDL3280A	NON-SQUAMOUS	22.6037	0	1.31417	1	PD	OAK
667	EA-3e3fc66b5f	MPDL3280A	NON-SQUAMOUS	13.306	1	7.09651	1	SD	OAK
668	EA-5c8296207f	Docetaxel	NON-SQUAMOUS	11.4333	1	1.47844	1	PD	OAK
669	EA-9a2a734cbf	Docetaxel	SQUAMOUS	26.2177	0	24.8378	0	PR	OAK
670	EA-c82b0ecee6	Docetaxel	SQUAMOUS	5.55236	0	5.55236	0	SD	OAK
671	EA-e445e5b98e	Docetaxel	NON-SQUAMOUS	20.961	0	4.27105	1	SD	OAK
672	EA-fa7acf78a5	MPDL3280A	NON-SQUAMOUS	22.1109	1	1.31417	1	PD	OAK
673	EA-27ee7b8f4c	Docetaxel	NON-SQUAMOUS	2.49692	1	2.49692	1	SD	OAK
674	EA-2194d92157	Docetaxel	NON-SQUAMOUS	6.37372	1	1.47844	1	PD	OAK
675	EA-57d98a2d57	MPDL3280A	SQUAMOUS	1.41273	1	0.788501	1	PD	OAK
676	EA-8c3060b6fa	Docetaxel	SQUAMOUS	13.306	1	6.2423	1	SD	OAK
677	EA-a9abe3bbfc	MPDL3280A	SQUAMOUS	15.0144	1	1.31417	1	PD	OAK
678	EA-e05e227078	MPDL3280A	SQUAMOUS	14.653	1	12.386	1	SD	OAK
679	EA-df3ea91b04	MPDL3280A	NON-SQUAMOUS	15.3429	1	1.28131	1	PD	OAK
680	EA-21376a9772	MPDL3280A	SQUAMOUS	6.2423	0	6.2423	0	PR	OAK
681	EA-7ed91a19ad	MPDL3280A	SQUAMOUS	20.8953	0	10.7762	1	SD	OAK
682	EA-39668716ab	MPDL3280A	NON-SQUAMOUS	9.23203	1	3.94251	1	SD	OAK
683	EA-48a03cbf77	MPDL3280A	NON-SQUAMOUS	0.492813	0	0.0328542	0		OAK
684	EA-9af013ac70	Docetaxel	NON-SQUAMOUS	7.91786	1	4.13963	1	SD	OAK
685	EA-247eff8239	MPDL3280A	NON-SQUAMOUS	3.90965	1	0.952772	1	PD	OAK
686	EA-56db92957b	MPDL3280A	SQUAMOUS	7.78645	1	1.41273	1	PD	OAK
687	EA-5e8081333e	MPDL3280A	NON-SQUAMOUS	27.499	0	8.31211	1	PR	OAK
688	EA-fa3f77cae0	MPDL3280A	NON-SQUAMOUS	26.5462	0	3.81109	1	SD	OAK
689	EA-a200fb0c41	Docetaxel	NON-SQUAMOUS	6.80082	1	2.79261	1	PD	OAK
690	EA-0a71e17237	MPDL3280A	NON-SQUAMOUS	26.9076	0	4.33676	1	SD	OAK
691	EA-b540ea9c21	MPDL3280A	NON-SQUAMOUS	16.4271	1	1.44559	1	PD	OAK
692	EA-804b504518	MPDL3280A	NON-SQUAMOUS	10.0862	1	3.21971	1	SD	OAK
693	EA-d836fe2625	Docetaxel	SQUAMOUS	15.6386	1	1.34702	1	PD	OAK
694	EA-43562af289	MPDL3280A	NON-SQUAMOUS	6.70226	1	2.56263	1	PD	OAK
695	EA-03c698602c	Docetaxel	SQUAMOUS	6.04517	0	4.92813	1	SD	OAK
696	EA-0b211d576c	Docetaxel	SQUAMOUS	3.61396	1	3.02259	1	PD	OAK
697	EA-612aaee722	Docetaxel	SQUAMOUS	29.2402	1	4.73101	1	SD	OAK
698	EA-7352e8d34a	MPDL3280A	NON-SQUAMOUS	3.48255	1	2.7269	1	PD	OAK
699	EA-f624236c53	Docetaxel	SQUAMOUS	4.69815	1	4.10678	1	SD	OAK
